# Supplementary material for: Design, delivery, implementation, and evaluation of simulated clinical placements: a scoping review and evidence and gap map of the current state of evidence
Source: Adv Simul (Lond). 2026 Feb 18;11:31. doi: 10.1186/s41077-026-00420-3 (PMC13067688; doi:10.1186/s41077-026-00420-3)
Supplement: Supplementary file 2 — Supplementary Material 2. [file 41077_2026_420_MOESM2_ESM.xlsx]

## Sheet: Extractions
Short Title	Title	Year	RAW Aim/Objective of the study	Aim/Objective of the study	RAW Population	raw Sample size	Population	Sample size	Field	Findings of study	RAW countries	Country	RAW Type	Type of article	RAW type	Method of Data Collection	Reason why SCP has been used	Methods of simulated clinical placement	RAW Combined	Combined Simulation modalities	Simulation modalities - extra information	RAW Resources used for simulated clinical placement	Resources used for simulated clinical placement	Intended learning outcomes	COVID-19	Definition or description of SCP	Theoretical underpinning	Conceptual framework	Hours- RAW	Hours- Actual	RAW Combined percentage	Hours-Perceptions	Perceptions/Description of %	Actual Percentage	Combined Student Assessment	Perceptions of Student Assignments	ACTUAL Student Assessment Details	Combined Costs	Description of evaluation of simulated clinical placement	Regulatory, legislative, accreditation, or qualification implications	Strengths of SCP	Weaknesses of SCP	Barriers of SCP	Facilitators of SCP	Integration into the broader educational and practical ecosystem	RAW Outcomes combined	Outcomes combined	Measurement	RAW Measurements
Anggraini (2021)	The Effectiveness of the Implementation of the Hospital Clinical Practice Based Simulation Model on the Practice Learning Outcomes of Nurse Profession Students During the Covid-19	2021	The purpose of this study is to analyze the effectiveness of the application of the HCPBS Model on the practical learning outcomes of Nursing Profession students at STIKES Suaka Insan Banjarmasin during the Covid-19 pandemic.	The purpose of this study is to analyze the effectiveness of the application of the HCPBS Model on the practical learning outcomes of Nursing Profession students at STIKES Suaka Insan Banjarmasin during the Covid-19 pandemic.	The population in this study was students who underwent the nursing profession stage at the STIKES Suaka Insan Banjarmasin as many as 30 students using total sampling. Inclusion criteria are: nursing professional students willing to be respondents, have completed the previous Professional Basic Nursing practice. Exclusion criterion is: nursing professional students with positive antigen swab resu…	20-50	The population in this study was students who underwent the nursing profession stage at the STIKES Suaka Insan Banjarmasin, Indonesia as many as 30 students using total sampling. Inclusion criteria are: nursing professional students willing to be respondents, have completed the previous Professional Basic Nursing practice. Exclusion criterion is: nursing professional students with positive antige…	20-50	Nursing	Based on the results of the study, it was found that the significance value of the p-value was 0.001 with a 95% confidence interval of 4.971-9.042. The difference in the mean value between the intervention group and the control group was 7.007. Where the average value for the intervention group is greater than the control group, namely 89.57 for the intervention group and 82.57 for the control gr…	Other Other [info] Sekolah Tinggi Ilmu Kesehatan Suaka Insan Banjarmasin, Kalimantan, Indonesia Banjarmasin, Indonesia	Indonesia	Interventional Quasi-experimental	Interventional Quasi-experimental	Survey SurveyInterviews Interviews	Survey Interviews	The HCPBS model was applied by researchers and the team to answer the current global challenges where, due to the COVID-19 pandemic, nursing professional students were limited in applying skills in practice.Sekolah Tinggi Ilmu Kesehatan Suaka Insan Banjarmasin has implemented online learning by utilizing media e-learning. This is stated in the decision letter from the Chairperson of the Sekolah T…	The HCPBS model provides a practical experience that is close to conditions in a hospital where nursing professional students gain experience in caring for patients, communicating with patients and families in role play, and case management is managed following the real conditions in the hospital setting, all of which are carried out in the STIKES Suaka Insan laboratory. The Hospital Clinical Pra…	Manikin based Manikin basedStandardised/simulated patients Standardised/simulated patients caring for patients, communicating with patients and families in role playHybrid HybridIn person In person	Manikin based Standardised/simulated patients Hybrid In person		STIKES Suaka Insan laboratory The Hospital Clinical Practice Based Simulation model involves components such as station coordinators, clinical land and academic instructors, students, laboratoryassistants, and study program managers so that this process takes place and achieves goals.	The Hospital Clinical Practice Based Simulation model involves components such as station coordinators, clinical and and academic instructors, students, laboratory assistants, and study program managers so that this process takes place and achieves goals.	Application of theory in the field of nursing knowledge and professional nursing skills.	COVID-19 However, due to the COVID-19 pandemic, students cannot practice in hospitals.The HCPBS model was applied by researchers and the team to answer the current global challenges where, due to the COVID-19 pandemic, nursing professional students were limited in applying skills in practice.		The practice-based simulation model is a learner-centered learning model developed to achieve effective simulation integration. The practice-based simulation model is based on constructive learning theory which asserts that knowledge is not passively transferred from educators to students, but is built by students through processing experiences and interactions with their environment (Park, 2009)		In the Hospital Clinical Practice Based Simulation model, learning activities are a combination of 50% offline teaching, 30% online, and 20% self-study for nurse students, which are directed with the help of learning modules and online learning media.	In the Hospital Clinical Practice Based Simulation model, learning activities are a combination of 50% offline teaching, 30% online, and 20% self-study for nurse students, which are directed with the help of learning modules and online learning media.					Yes		Measuring Instruments Research in the form of learning outcomes is carried out by nursing professional students by looking at the assessment of cognitive, psychomotor, and affective aspects to see learning outcomes. The following is the description: 1) Cognitive Aspect: Nursing care reports made by nursing professional students based on cases given using the SOCA (student Oral Case Analysis metho…			In Singapore, for professional licensing ofregistered nurses, special approval was obtained from the Singapore's nursing regulatory board to replace 160 consolidated clinical practice hours with 80 hours of simulation-based learning during the pandemic, to develop graduating students' competence in patient care management and fulfil the accreditation requirements. Thereafter, graduating students …				The Hospital Clinical Practice Based Simulation model was carried out in the STIKES Suaka Insan laboratory, and students said the interaction between academic preceptors and students in the form of pre-conference and post-conference-related or case studies that often occurred in hospitals helped hone their power of critical thinking so that, when carrying out practice in the hospital and encounte…	In Singapore, for professional licensing of registered nurses, special approval was obtained from the Singapore's nursing regulatory board to replace 160 consolidated clinical practice hours with 80 hours of simulation-based learning during the pandemic, to develop graduating students' competence in patient care management and fulfil the accreditation requirements. Thereafter, graduating students…	Outcomes included Outcomes included [Anggraini-2022-The-effectiveness-of-the-implementa.pdf] Page 1: The research measuring tools are in the form of guidebooks and SOPs for the HCPBS model as well as learning outcomes by looking at assessments from cognitive, psychomotor, and affective aspects [Anggraini-2022-The-effectiveness-of-the-implementa.pdf] Page 3: The purpose of this SOCA is to assess t…	students critical analysis students' competence Students attitudes and performance	SOCA (student Oral Case Analysis method) The competency checklist OSCE scores (Objective Structured Clinical Exam) The attitude and performance assessment form	Measurement of outcomes Measurement of outcomes [Anggraini-2022-The-effectiveness-of-the-implementa.pdf] Page 3: Measuring Instruments Research in the form of learning outcomes is carried out by nursing professional students by looking at the assessment of cognitive, psychomotor, and affective aspects to see learning outcomes. The following is the description: 1) Cognitive Aspect: Nursing care re…
Baillie (2009)	Students' and facilitators' perceptions of simulation in practice learning	2009	The project aimed to evaluate how simulation con- tributes to practice learning, develop national simu- lation standards and investigate whether simulation could safely replace some placement hours. Currently, UK nursing students must complete 4600 curricular hours: 50% theory and 50% placement. This paper presents results relating to students and facilitators perceptions of simulation. The aims …	The project aimed to evaluate how simulation contributes to practice learning, develop national simulation standards and investigate whether simulation could safely replace some placement hours. Currently, UK nursing students must complete 4600 curricular hours: 50% theory and 50% placement. This paper presents results relating to students' and facilitators' perceptions of simulation. The aims of…	267 pre-registration nursing students; 179 students, in eight sub-groups, experienced a simulation pro- gramme and a further 88 undertook their usual clinical placements. The study involved 267 pre-registration nursing programme students who were undergoing practice placements in the participating NHS organisations during the study period. A total of 179 students, in eight sub-groups, experienced…	100-500 100-500 The study involved 267 pre-registration nursing programme students who were undergoing practice placements in the participating NHS organisations during the study period. A total of 179 students, in eight sub-groups, experienced a simulation pro- gramme during their placement hours. Where logis- tically possible, comparison groups were identified so a further 88 students who were …	The study involved 267 pre-registration nursing programme students who were undergoing practice placements in the participating NHS organisations during the study period. A total of 179 students, in eight sub-groups, experienced a simulation programme during their placement hours. Where logistically possible, comparison groups were identified so a further 88 students who were undertaking their cl…	100-500	Nursing	Most students expressed satisfaction with the sim- ulated learning environment, resources, relevance of the programme and levels of supervision	United Kingdom United Kingdom	United Kingdom	Observational ObservationalProspective cohort Prospective cohort	Observational Prospective cohort	Survey Survey Simulation group students each com- pleted a questionnaire about the simulation pro- gramme and then a second questionnaire at the end of their placements about applying leaning in placements. Comparison group students each com- pleted a questionnaire at the end of their place- ments about how prepared they had felt for placement skills and their confidence in skills per- formance.	Survey S	In the United Kingdom (UK), there have been con- cerns about nursing students clinical competence at registration Simula- tion is increasingly common in healthcare education (Bradley and Postlethwaite, 2003; Fein- gold et al., 2003), arguably improving health pro- fessionals competency and promoting safe practice (Hogg et al., 2006; Ziv et al., 2000). In simulation, students learn in a realistic …	Seven sub-group programmes were jointly planned and facilitated by university and clinical placement staff. Planning considered how facilitators, stu- dents and education practices would interact, in accordance with Jeffries (2005) nurse education simulation model. University staff coordinated the programme for learning disability students but involved service users and external facilitators. Stu…	Task trainers Task trainersManikin based Manikin basedStandardised/simulated patients Standardised/simulated patients	Task trainers Manikin based Standardised/simulated patients		University staff coordinated the programme for learning disability students but involved service users and external facilitators.Contributors included practice educators/ facilitators, specialist nurses and allied health professionals. Low fidelity manikins and models were used for simulation and students role-played patients. An extensive range of up-to-date clinical equipment was available.de-c…	University staff coordinated the programme for learning disability students but involved service users and external facilitators. Contributors included practice educators/ facilitators, specialist nurses and allied health professionals. Low fidelity manikins and models were used for simulation and students role-played patients. Skills laboratory resources used were those commonly found in univers…					Jeffries (2005) nurse education simulation model.	Table 1 The simulation programme sub-groups with comparison groups Students undertook a five day programme	Table 1 The simulation programme sub-groups with comparison groups Students undertook a five day programme	26-50% 26-50%			26-50%	No				The process was managed by both a project steer- ing group with senior faculty academics and NHS organisational representatives, and a project work- ing group which included faculty and NHS staff run- ning the simulation programmes or otherwise en- gaged with the study. Evaluation tools were developed to elicit information for the NMCs com- mon evaluation tool, which the pilot sites had to comple…	The NMC (2007b) released a circular advising that 300 of the 2300 curricular placement hours can be used for simulated practice during the 3 year programme. This recommendation was based on the overall very positive results from the pilot sites, with the value of simulation within nurse education being strongly supported. Follow- ing release of the NMC (2007b) circular and the po- sitive local re…	All the programme facilitators and most students (93%; n = 157/169) agreed that simulation enabled repeated skills practice enhancing confidence. That simulation offered an opportunity to make mistakes and learn from them without harm to pa- tients was agreed by all programme facilitators and most students (94%; n = 159/169) All facilitators and 86% (142/166) of students agreed that simulation en…	only 47% (n = 66/141) of simula- tion group students felt well prepared for placement skills but there was considerable varia- tion between the eight programmes (20“100%). A further 45% (63/141) felt prepared to some extent; only 8% (12/141) did not feel at all prepared. However, adequate supervision during simulation requires small groups with appropriate staff: student ratios (Greig et al., 199…			Many students expressed that such simulation programmes should become established across the curriculum. The projects results were reported to the NMC and after analysing results from all 13 pilot sites, the NMC (2007a) recommended that simulation should be established in pre-registration nursing programmes.	Outcomes included Outcomes included [Baillie 2009.pdf] Page 1: Students and facilitators perceptions of simulation	Students and facilitators perceptions of simulation	Simulation group students each completed a questionnaire about the simulation programme and then a second questionnaire at the end of their placements about applying leaning in placements.	Measurement of outcomes Measurement of outcomes [Baillie 2009.pdf] Page 5: imulation group students each com- pleted a questionnaire about the simulation pro- gramme and then a second questionnaire at the end of their placements about applying leaning in placements.
Bashir (2022)	Do we know enough? The need to research more about simulation placements in higher education institutions in order to understand its value from the perspectives of staff members and students	2022		NA - Editorial	NA		NA	NA	Nursing	NA - editorial	United Kingdom United Kingdom	NA	Editorial Editorial	Editorial	Not applicable Not applicable	NA	In recent times, the increased use of simulation has occurred during peak COVID periods where there have been accessibility issues to placement areas. As simulation practice leads, we have implemented simulation placement programmes consisting of both online and face- to- face simulation. This has specifically been targeted towards issues around supporting students to pass the practice assessment…	As simulation practice leads, we have implemented simulation placement programmes consisting of both online and face- to- face simulation. This has specifically been targeted towards issues around supporting students to pass the practice assessment document (PAD” document used by some UK institutions to assess student nurses placement performance), especially with the PAD being generic for all nu…				Simulation requires a lot of resources, which also includes a team of staff who need to understand the purpose and the processes of these simulation programmes to empathise with their students	Simulation requires a lot of resources, which also includes a team of staff who need to understand the purpose and the processes of these simulation programmes to empathise with their students		COVID-19				The NMC (Nursing and Midwifery council” regulator for nurses, nursing associates and midwives in the UK) certainly ac- knowledges simulation as important, as demonstrated by the recent changes where practice hours attained from simulation have dou- bled from 300 to 600 hours (once approval is gained) (Ford, 2021). These 600 simulation hours shall contribute towards the 2300 prac- tice hours that …						NA					Furthermore, the concept of simulation should be fluid in terms of meeting needs whilst providing a generalised overall sim- ulative nursing experience. This would, from experience, enable stu- dents to be increasingly independent whilst learning the importance of prioritising care and the role of a nurse. The UK could potentially be a unique area for this as placement simulation programmes have …	The PAD document has its advantages as it is thorough and it does not discriminate against any field of nursing and encourages a consistent approach to upskilling all student nurses equally. However, do each field and their available placements offer equal opportunity for students to achieve their proficiencies? Anecdotally, no, which can increase the pressure and anxiety on students of various y…					No outcomes listed No outcomes listed	No outcomes listed
Blackford (2015)	Simulated Learning in the Clinical Education of Novice Physiotherapy Students	2015	[Blackford 2015.pdf] The aims of this study were: 1) to evaluate physiotherapy students responses to a one-week clinical simulation in acute or rehabilitation settings prior to a four-week clinical placement and; 2) to compare the clinical competencies of students who completed a one-week clinical simulation plus four week clinical placement in either acute or rehabilitation settings, with compet…	The aims of this study were: 1) to evaluate physiotherapy students responses to a one-week clinical simulation in acute or rehabilitation settings prior to a four-week clinical placement and; 2) to compare the clinical competencies of students who completed a one-week clinical simulation plus four week clinical placement in either acute or rehabilitation settings, with competencies of students wh…	[Blackford 2015.pdf] Participants were 32 (16 male, 16 female) students enrolled in a two-year Graduate Entry Masters physiotherapy course of a large Australian university, undertaking their first clinical placement in either acute or rehabilitation, in a public or private hospital setting	20-50 20-50 [Blackford 2015.pdf] 32 (16 male, 16 female) students	Participants were 32 (16 male, 16 female) students enrolled in a two-year Graduate Entry Masters physiotherapy course of a large Australian university, undertaking their first clinical placement in either acute or rehabilitation, in a public or private hospital setting	20-50	Physiotherapy	This pilot study demonstrates that a simulated learning experience increases physiotherapy students confidence to undertake clinical placement. Replacing the first week of a five-week clinical placement with the simulated learning experience does not affect a students ability to achieve competence as measured on a standardised assessment tool at mid and end of placement. The learning activities a…	Australia Australia	Australia	Mixed-methods Mixed-methods	Mixed-methods	Survey SurveyFocus groups Focus groupsInterviews Interviews	Survey Focus groups Interviews Student assessments	Over recent years, difficulties have arisen in ensuring safe' clinical experiences that provide rich learning opportunities for entry level physiotherapy students. The main contributor to this is the large increase in the number of physiotherapy students requiring clinical placements as more universities offer programs in physiotherapy in Australia	[Blackford 2015.pdf] Page 13: Table 1. Example of weekly timetable acute Simulation Clinical Group [Blackford 2015.pdf] The SCG attended the one-week simulated learning experience within the University of Sydney School of Nursing simulation clinic. The environment authentically replicated an acute hospital ward setting and a rehabilitation gymnasium space. Actors were employed to play the role of…	Standardised/simulated patients Standardised/simulated patients	Standardised/simulated patients		Seven tutors supervising the simulation and six clinical educators who subsequently supervised the students from the simulation group at the hospitals University of Sydney School of Nursing simulation clinic.The environment authentically replicated an acute hospital ward setting and a rehabilitation gymnasium space. Scripts were developed by physiotherapists, expert in clinical practice in cardio…	Seven tutors supervising the simulation and six clinical educators who subsequently supervised the students from the simulation group at the hospitals University of Sydney School of Nursing simulation clinic. The environment authentically replicated an acute hospital ward setting and a rehabilitation gymnasium space. Scripts were developed by physiotherapists, expert in clinical practice in cardi…												Yes		The Assessment of Physiotherapy Practice (APP) is an assessment tool based on the competency standards required for entry level practice by the Australian Physiotherapy Council (Dalton, Davidson, and Keating 2011, Dalton, Davidson, and Keating 2012). The APP has been shown to be a valid measure of student competency (Dalton, Davidson, and Keating 2011) with good inter-rater reliability (Dalton, D…				Students felt that both the learning environment and the standardised patients closely represented their perception of the real clinical environment:Students frequently reported that they felt more confident to commence clinical placement than they did prior to the simulated learning experience. This was achieved through the opportunity to practice skills on standardised patient and from time tut…			Time for self-directed learning was structured in to the simulation week. This included specific activities such as video self-analysis of performance as well as independent time to review academic material to assist with the interactions with the standardised patients:Peer learning came through in the students focus group interviews as one of the most powerful learning opportunities provided by …		Outcomes included Outcomes included [Blackford 2015.pdf] Page 3: perceived preparedness and confidence of students for their clinical placement" "student competency	Perceived preparedness and confidence of students for their clinical placement Confidence of students for their clinical placement student competency	A questionnaire was developed for this project to gauge the perceived preparedness and confidence of students for their clinical placement and was based on the Australian Physiotherapy Council Competency Standards (Australian Physiotherapy Council 2006). completed this questionnaire on the first day of either their simulated or traditional placement. The SCG repeated the questionnaire at the comp…	Measurement of outcomes Measurement of outcomes [Blackford 2015.pdf] Page 3: A questionnaire (Table 2) was developed for this project to gauge the perceived preparedness and confidence of students for their clinical placement and was based on the Australian Physiotherapy Council Competency Standards (Australian Physiotherapy Council 2006). A" "All students completed this questionnaire on the firs…
Blackford (2020)	Replacing Physiotherapy Student Clinical Education Time with Simulation - The Clinical Educators Experience	2020	This pilot study was conducted to gain insight into the experience of clinical educators when the first week of clinical placement was replaced by simulation, and to determine the feasibility of implementing and evaluating this model on a larger scale.1) to compare, via questionnaire, the clinical educator experience of supervision of graduate entry masters students (i.e. students completing the …	This pilot study was conducted to gain insight into the experience of clinical educators when the first week of clinical placement was replaced by simulation, and to determine the feasibility of implementing and evaluating this model on a larger scale. 1) to compare, via questionnaire, the clinical educator experience of supervision of graduate entry masters students (i.e. students completing the…	Twelve participants were considered appropriate for this small pilot study Clinical educators completed questionnaires after supervising two groups of students, one that had one week of simulation followed by a four- week placement (1+4 week group) and the other a full 5-week placement in a clinical setting (0+5 week group). The participants in this study were physiotherapy clinical educators wor…	0-20 Twelve participants were considered appropriate for this small pilot study	Twelve participants were considered appropriate for this small pilot study. Clinical educators completed questionnaires after supervising two groups of students, one that had one week of simulation followed by a four-week placement (1+4 week group) and the other a full 5-week placement in a clinical setting (0+5 week group). The participants in this study were physiotherapy clinical educators wor…	0-20	Physiotherapy	This pilot study suggests that, from the perspective of the clinical educators, students can benefit from exposure to simulation prior to starting a clinical placement as they are better prepared to commence their placement in some areas of their practice. Importantly, educators in our study perceived student Competence by the end of placement to be comparable to the traditional five-week placeme…	Australia Australia	Australia	Mixed-methods Mixed-methods	Mixed-methods	Survey SurveyInterviews Interviews	Survey Interviews Student assessments	Simulation has increasingly been utilised in the education of allied health students. It provides the opportunity to expose students to settings that closely resemble the real clinical environment but removes the stress of dealing with real patients he resulting increase in overall student numbers has increased the demand for clinical placements and has led to universities exploring quality alter…	Convenience sampling was used to recruit participants (Moore, 1999). Twelve participants were considered appropriate for this small pilot study. Individual clinical educators were approached by the university academic responsible for coordinating the clinical placements and asked if they were willing to supervise students in the 1+4 week group. Once the target sample size of six was reached for t…		Standardised/simulated patients In person									one that had one week of simulation followed by a four- week placement (1+4 week group) and the other a full 5-week placement in a clinical setting (0+5 week group).	one that had one week of simulation followed by a four- week placement (1+4 week group) and the other a full 5-week placement in a clinical setting (0+5 week group).					No						The clinical educators generally perceived the concept of students undertaking simulation prior to their clinical placements as positive. The clinical educators felt that the students undertaking a week of simulation were better prepared for their experience in terms of professional skills than students they had supervised previously who had not The clinical educators felt that the students displ…	There were mixed reports on how well-prepared students were to apply their clinical skills. Some clinical educators felt that there was no difference compared with students they had supervised previously and some felt the students were slightly better prepared to apply their clinical skills. Clinical educators did not feel that the students were at the level they would expect had the students und…	The clinical educators found that not being informed of the details of the simulation week made it difficult for them to achieve continuity from the first week of simulation to the second week starting in the clinical setting: There is a period early in placement when the clinical educator needs to gain information about students level of background knowledge and clinical skills in order to make …	Feedback included that during the simulation week the students could spend more time with patients practising skills such as manual handling, and reading patient medical records and documentation to better prepare them for placement.	Others liked the concept of simulation but recommended that it may be best utilised as part of the academic teaching program rather than taking time away from placement in the clinical setting: simulation week might be better placed more as a uni [university] focus thing rather than taking it from the clinical, a way of tying in uni [university] and the clinical situation rather than taking away …	Outcomes included Outcomes included	student’s overall preparedness for placement preparedness in professional and clinical skills at the beginning and end of the students’ placements Feedback or suggestions for improvement in the simulation program	questionnaire consisted of 14 items rated on a 4-point Likert scale	Measurement of outcomes Measurement of outcomes [Blackford 2020.pdf] Page 4: he questionnaire consisted of 14 items rated on a 4-point Likert scale. The items were based on the Australian Physiotherapy Council Standards (Australian Physiotherapy Council, 2006).
Blackstock (2013)	Simulation can contribute a part of cardiorespiratory physiotherapy clinical education: two randomized trials	2013		The aim of this research was to develop and test innovative models of entry-level clinical education in acute hospital-based cardiorespiratory physiotherapy practice where clinical practice in an SLE replaced 25% of clinical immersion time. Two models with the same educational content but different conﬁgurations were developed.			Participants were entry-level physiotherapy students from 2009/2010 cohorts from 7 Australian universities, who were entering their cardiorespiratory clinical education placement as a curriculum requirement. Each university contributed similar student numbers. Participants were volunteer physiotherapy students (RCT 1, n = 176; RCT 2, n = 173) entering acute care cardiorespiratory physiotherapy cl…	100-500	Physiotherapy	Health professional education will always require a component of learning in the clinical environment. How- ever, the evidence from these 2 RCTs demonstrates that clinical learning in an SLE at the commencement of a clin- ical placement can replace 25% of clinical immersion. Students attained comparable competency to practice in the area of cardiorespiratory physiotherapy. There were trends sugge…	Australia Australia	Australia	Interventional InterventionalRandomised control trial Randomised control trial	Interventional Randomised control trial	Survey Survey Questionnaires were administered to students, hospi- tal clinical educators, and patients in each RCT by a re- search assistant.Observation Observation Students were assessed using the Assessment of Physio- therapy Practice (APP) tool, which was developed in accor- dance with the competency standards required for entry-level practice by the Australian Physiotherapy Council.19,20	Survey	In the acute hospital setting, there is a finite capacity for learning in a clinical environment, and capacity has been reached in some countries. Innovations such as SLEs are needed to increase education capacity and maximize efficiency of training and ensure that all students receive standard learning experiences, which cannot be guaranteed with traditional clinical immersion.	Assignment to RCT 1 or 2 was not randomized for logistical reasons. The SLE models had different time commitments, which required advance knowledge by hospital and dedicated SLE clinical educators. At every university, the list of volunteer students each year was provided to a clinical manager responsible for timetabling clinical education placements. Students in each RCT were managed in groups o…	Manikin based Manikin basedStandardised/simulated patients Standardised/simulated patients To develop the SP cases, patients with the relevant conditions were videoed being assessed and treated by an experienced physiotherapist. Videos were scripted for SP training. The actors playing the SPs were formally trained. Standardized patients observed the video of the patient- physiotherapist interacti…	Manikin based Standardised/simulated patients	To develop the SP cases, patients with the relevant conditions were videoed being assessed and treated by an experienced physiotherapist. Videos were scripted for SP training. The actors playing the SPs were formally trained. Standardized patients observed the video of the patient-physiotherapist interaction and familiarized themselves with the script. Each actor received personal instruction and…	One of the CCU cases was with an SP, the remaining 2 were simulated with SimMan (Laerdal Medical). The clinical immersion for both SLE and control groups was conducted within usual hospital settings. The SLE clinic was conducted in either fully equipped simula- tion centers or a university laboratory especially configured for the purpose. Fidelity was enhanced with props including mock charts, ra…	One of the CCU cases was with an SP, the remaining 2 were simulated with SimMan (Laerdal Medical). The SLE clinic was conducted in either fully equipped simulation centers or a university laboratory especially configured for the purpose. Fidelity was enhanced with props including mock charts, radiologic investigations, pathology reports, medical notes, electronic auscultation sounds, and relevant…						In model 1, students spent the ﬁrst week in the SLE followed by 3 weeks in clinical immersion. In model 2, students spent 50% of their day in the SLE and 50% in clinical immersion during the ﬁrst 2 weeks (1 full-time SLE week) followed by 2 weeks in clinical immersion. The control intervention was the traditional 4-week clinical immersion. Each university appointed dedicated clinical educators to…	In model 1, students spent the ﬁrst week in the SLE followed by 3 weeks in clinical immersion. In model 2, students spent 50% of their day in the SLE and 50% in clinical immersion during the ﬁrst 2 weeks (1 full-time SLE week) followed by 2 weeks in clinical immersion. The control intervention was the traditional 4-week clinical immersion. Each university appointed dedicated clinical educators to…	0-25% The evidence from these 2 RCTs demonstrates that clinical learning in an SLE at the commencement of a clinical placement can replace 25% of clinical immersion		0-25% The evidence from these 2 RCTs demonstrates that clinical learning in an SLE at the commencement of a clinical placement can replace 25% of clinical immersion	0-25% 26-50%	Yes		A validated tool (APP) was used to assess clinical competencies, and for consistency, one examiner assessed the 8 students (4 SLE and 4 control students) within each trial unit. Students were assessed using the Assessment of Physiotherapy Practice (APP) tool, which was developed in accor- dance with the competency standards required for entry-level practice by the Australian Physiotherapy Council…		We evaluated 2 SLE models, one in which the SLE replaced the ﬁrst week of the placement (RCT 1) and the second where learning in the SLE was interspersed during the ﬁrst 2 weeks of clinical learning (RCT 2). Students were assessed using the Assessment of Physiotherapy Practice (APP) tool, which was developed in accor- dance with the competency standards required for entry-level practice by the Au…				Simulated learning environments can incur considerable cost, and a cost-effectiveness analysis is currently in progress based on this research		Current recommendations in Australia are that students undertake 5-week clinical placements to meet the necessary standards of competency in various ﬁelds of practice.21 Thus, we would argue that the 3 weeks of clinical learning alone would be insufﬁcient, and the SLE did contribute toward students’ successful attainment of competency.	Outcomes included Outcomes included [Simulation Can Contribute a Part of Cardiorespiratory Physiotherapy Clinical Education_Two Randomized Trials (1).pdf] Page 3: The primary outcome in each RCT was assessment of student competency to practice as an entry-level physio- therapist in the cardiorespiratory ï¬eld." "Secondary outcomes related to all stakeholders, which included students, clinical ed…	Student competency to practice as an entry-level physiotherapist in the cardiorespiratory field. Student perception of experience clinical educator and patient rating of student performance	Clinical examinations conducted at the conclusion of the clinical placement using the Asessment of Physio- therapy Practice (APP) tool Questionnaires	Measurement of outcomes Measurement of outcomes [Simulation Can Contribute a Part of Cardiorespiratory Physiotherapy Clinical Education_Two Randomized Trials (1).pdf] Page 3: Competency was assessed in 2 clinical examinations conducted at the con- clusion of the clinical placement. These involved the fol- lowing: (i) initial evaluation and treatment of a patient; and (ii) a follow-up evaluation a…
Bogossian (2012)	Simulation based learning in Australian midwifery curricula: Results of a national electronic survey	2012		The primary aim of this paper is to describe the extent, nature and types of simulation used as a learning method in contemporary Australian midwifery curricula.			Midwifery academics responsible for 38 midwifery programs leading to initial endorsement as a midwife in Australia were invited to complete the survey and responses were received for 31 programs, yielding an 81.5% response rate by program. Of the 27 universities that offer midwifery programs leading to endorsement as a midwife, only 3 failed to respond to the survey. However one university provid…	20-50	Nursing	Engagement of midwifery academics in the survey was high with a response rate of 82%. There is a range of midwifery programs by type and level of award across Australia that vary in duration, enrolments, and by component theoretical and clinical hours. The proportion of simulation hours in curricula varied across programs accounting for up to 17% of clinical program hours. However simulation was …	Australia Australia	Australia	Observational ObservationalCross-sectional Cross-sectional	Observational Cross-sectional	Survey Survey	Survey	The recent introduction of national regulation, through the Australian Health Practitioner Regulatory Authority, aims to standardise program accreditation, and practitioner regulation requirements. However the historical legacy of midwifery education means that a number of permutations of midwifery programs leading to registration as a midwife remain. Yet in order to be accredited, programs leadi…		Task trainers Task trainers	Task trainers Standardised/simulated patients Computer based Virtual reality		Sufﬁcient dedicated simulation venues were also a challenge (67%) as was access to venues (78%).	Sufﬁcient dedicated simulation venues were also a challenge (67%) as was access to venues (78%).						If adequately resourced the additional proportion of clin- ical hours which most respondents considered potentially able to be taught using simulation was 5”10% (44%) or 11” 20% (38%). However when asked what proportionate reduc- tion in clinical placement hours might be achieved through adequately resourced simulation learning environments, most felt no reduction was possible (44%) followed by a…		0-25% While simulation accounted for up to 17% of clinical program hours across the range of programs it is important to note that respondents indicated that simulation might not reduce current requirements for clinical placement hours.	If adequately resourced the additional proportion of clin- ical hours which most respondents considered potentially able to be taught using simulation was 5”10% (44%) or 11” 20% (38%). However when asked what proportionate reduc- tion in clinical placement hours might be achieved through adequately resourced simulation learning environments, most felt no reduction was possible (44%) followed by a…	The evidence from these 2 RCTs demonstrates that clinical learning in an SLE at the commencement of a clinical placement can replace 25% of clinical immersion	0-25%	No							The majority of respondents indicated that simulation was embedded in their curriculum however, it is likely that simulation has been integrated into existing curricula post hoc, rather than more broadly and intentionally guiding curriculum development and design.	The respondents’ perceived lack of adequate training and staff development in the area of simulation lends support to the claim that simulation is not embedded as a pedagogical approach in curriculum design. Similarly the lack of time, access to venues, staff support and appropriate simulation equipment were seen to limit uptake and this ﬁnding was supported in concurrent focus groups		The recent introduction of national regulation, through the Australian Health Practitioner Regulatory Authority, aims to standardise program accreditation, and practitioner regulation requirements. However the historical legacy of midwifery education means that a number of permutations of midwifery programs leading to registration as a midwife remain. Yet in order to be accredited, programs leadi…	No outcomes listed No outcomes listed	No outcomes listed
Bogossian (2018)	Best practice in clinical simulation education ˆ’ are we there yet? A cross-sectional survey of simulation in Australian and New Zealand pre-registration nursing education	2018	To describe the current use of simulation in tertiary nursing education programs leading to nurse reg- istration Australia and New Zealand, and determine whether investments in simulation have improved uptake, quality and diversity of simulation experiences. the aims of this paper are to describe current use of simulation in tertiary nursing education programs leading to registration as a nurse i…	To describe the current use of simulation in tertiary nursing education programs leading to nurse registration Australia and New Zealand, and determine whether investments in simulation have improved uptake, quality and diversity of simulation experiences. The aims of this paper are to describe current use of simulation in tertiary nursing education programs leading to registration as a nurse in …	total of 61 individual survey responses were received and of these, 22 completed the survey in its entirety; yielding a 36.1% indi- vidual completion rate. The population of interest was nursing discipline, teaching lead academics in programs leading to registration as a nurse in Australian and New Zealand.	20-50 20-50 A total of 61 individual survey responses were received and of these, 22 completed the survey in its entirety; yielding a 36.1% indi- vidual completion rate.	A total of 61 individual survey responses were received and of these, 22 completed the survey in its entirety; yielding a 36.1% individual completion rate. The population of interest was nursing discipline, teaching lead academics in programs leading to registration as a nurse in Australian and New Zealand.	20-50	Nursing	51.6% of institutions responded and reported wide variation in allocation of program hours to clinical and simulation learning. Simulation was embedded in curricula and positively valued as an adjunct or substitute for clinical placement. While simulation environments were adequate, staff time, training and resource development were barriers to increasing the quality, amount and range of simulati…	Australia AustraliaNew Zealand New Zealand	Australia; New Zealand	Observational ObservationalCross-sectional Cross-sectional	Observational Cross-sectional	Survey Survey A cross-sectional, electronic survey was undertaken to gather data about current use of simulation in nursing programs leading to initial registration as a nurse in Australia and New Zealand.	Survey	[info] Note that this paper discussion mostly simulation in general as part of teaching curriculum. It is not clear what information specifically relates to SCP. However, given that SCP only constituted 4% of simulation activity, I would guess that most of the information is not applicable. As part of this mandate, HWA allocated AU$94 M to the Simulated Learning Environment (SLE) Program to incre…												While the majority saw there was some opportunity to replace total clinical hours with simulation, the suggested pro- portion of replacement responses varied. This may be in part a result of variation in existing clinical hours and pressure on clinical places, which differ across Australia and New Zealand, particularly as New Zealand does not seem to have the level of competition, nor the rising …		Most participants (56%) indicated that a proportion- ate reduction of clinical placement hours of 5“20% was possible if simulation was adequately resourced. If simulation could be used to replace clinical placement, 80% of participants indicated that up to 25% replacement would be reasonable, while 12% opted for 26“50% replacement, and a small minority identified that 51“75% replacement was possi…	While the majority saw there was some opportunity to replace total clinical hours with simulation, the suggested pro- portion of replacement responses varied. This may be in part a result of variation in existing clinical hours and pressure on clinical places, which differ across Australia and New Zealand, particularly as New Zealand does not seem to have the level of competition, nor the rising …	0-25% 26-50% 51-75% Most participants (56%) indicated that a proportionate reduction of clinical placement hours of 5-20% was possible if simulation was adequately resourced. If simulation could be used to replace clinical placement, 80% of participants indicated that up to 25% replacement would be reasonable, while 12% opted for 26-50% replacement, and a small minority identified that 51“75% rep…		Yes	The intent of assessment of student performance during simulation was identiﬁed as formative, diagnostic or summative. While a greater proportion of formative and diagnostic assessment was identiﬁed as “not graded” (61.5% and 63.6% respectively), the majority of summative performance assessments were identiﬁed as ‘pass/fail’ or objectively scored (59.1%).				However, in the past 5 years there has been increasing acknowl- edgment that sustainability of current levels of clinical practice hours and costs of providing clinical placements may be a threat to tertiary nursing programs in Australia, although this maybe a lesser issue for New Zealand pre-registration nursing programs. However, despite extensive research into strategies to maximise learning i…			Transitioning some components of clinical education away from the clinical setting has resource implications. Physical simulation resources have been provided in both Australia and New Zealand. Human resources now require focused consideration, including training of staff for development and implementation of con- text specific resource materials so that physical resources can be exploited to the…	Establishment and sustainability of high quality simulation experiences in nursing curricula demands re- consideration of the recommendations of HWA reports (Bogossian et al., 2010; Rudd et al., 2010) specifically to provide staff training and develop a repository of simulation resources, which have been subject to quality appraisal.		Outcomes included Outcomes included [1-s2.0-S132276961630172X-main.pdf] Page 7: Transitioning some components of clinical education away from the clinical setting has resource implications. Physical simulation resources have been provided in both Australia and New Zealand. Human resources now require focused consideration, including training of staff for development and implementation of con- tex…	current use of simulation	survey
Bogossian (2019)	Locating "gold standard" evidence for simulation as a substitute for clinical practice in prelicensure health professional education: A systematic review	2019	To extract, examine and report the highest available levels of evidence from healthcare disciplines in the use of simulationbased education as sub stitution for clinical placement in prelicensure programmes. The aim of this study was to extract, examine and report the highest levels and quality of evidence from healthcare disciplines in the use of simulation-based education as substitution for …	To extract, examine and report the highest available levels of evidence from healthcare disciplines in the use of simulation-based education as substitution for clinical placement in prelicensure programmes. The aim of this study was to extract, examine and report the highest levels and quality of evidence from healthcare disciplines in the use of simulation-based education as substitution for cl…	Ten primary studies were included, representing 2,370 students from three health disciplines in four countries. We determined that articles published in English up until February 2018 were eligible for inclusion. Studies that reported interactive simulation incorporating goal-based role-play to enable health- care students to practice technical or nontechnical skills were se- lected (Table1). Thr…		Ten primary studies were included, representing 2,370 students from three health disciplines in four countries. We determined that articles published in English up until February 2018 were eligible for inclusion. Studies that reported interactive simulation incorporating goal-based role-play to enable health-care students to practice technical or nontechnical skills were selected. Three authors c…	NA	Broad health professionals	This review synthesised highest levels and quality of available evidence for substitution of simulation for clinical placement in health professional education. Included studies were heterogenous in simulation interventions (proportion, ratio and duration) and in the evaluation of outcomes. Future studies should incorporate standardised simulation curricula, widen the health professions represent…	Other Other	NA	Review ReviewSystematic Systematic	Review- Systematic	Secondary evidence Secondary evidence	Secondary evidence		RCT 1:1 week in simulation before 3 weeks of clinical immersion (n = 88) RCT 2:2 weeks of interspersed simula tion (equivalent total 1 week) during 4 weeks of clinical immersion (n = 88)Two simulation study interventions Group 1%“25% n = 293 Group 2%“50% n = 286 formed from seven core prelicensure courses from new students with a 2year window to gradu ation. Proportion of required clinical hou…										In order to classify outcomes, we used Kirkpatrick's four-level training evaluation scheme, which had been adapted for higher education assessment	Direct substitution of simulation for clinical practice ranged from 5% to 50%. With one exception, replacement ratios were 1:1 and dura tion of replacement ranged from 21 hr“2 years.		0-25% 26-50%	Direct substitution of simulation for clinical practice ranged from 5% to 50%. With one exception, replacement ratios were 1:1 and dura tion of replacement ranged from 21 hr“2 years.	0-25% 0-25% 26-50%		No					In the UK, the Nursing and Midwifery Council (NMC) prescribes standards for prelicensure nursing programmes. In their 2009 policy, 300 hr of the required 2,300 hr (13%) of clinical practice can be replaced with simulation practice. In a review undertaken from June 2017, the NMC proposed that simulation could be used for up to half of the 2,300 practice hours required to register as a nurse.. Rece…						Outcomes included Outcomes included [Bogossian-2019-Locating _gold standard_ eviden.pdf] Page 1: Levels of evaluation included meas ures of reaction, knowledge and behaviour transfer;	Student Reaction Student Knowledge Student Behaviour transfer;	The studies that evaluated Learning did so via an objective measure such as a knowledge test or written examination with some examinations pertaining to national entry tests of competency standards. However, some studies used students self reports of self-efficacy or self-confidence and we allowed self-efficacy as evidence of learning if a validated scale was used. Other studies assessed Behaviou…	Measurement of outcomes Measurement of outcomes [Bogossian-2019-Locating _gold standard_ eviden.pdf] Page 11: The levels of educational evaluation outcomes in the studies were as sessed to determine the translational impact of the findings (Table 2). Our assessment indicates that various combinations of educational assessment between Level 1â€“Level 3 were evaluated. Seven stud ies assessed stude…
Bradley (2019)	Regulation of Simulation Use in United States Prelicensure Nursing Programs	2019	the purpose of this article is to report the findings of a search of the U.S. BONs for regulatory guidelines of simulation usage and to offer recommendations for future regulatory efforts.	The purpose of this article is to report the findings of a search of the U.S. BONs for regulatory guidelines of simulation usage and to offer recommendations for future regulatory efforts.	The BONs of the United States and the District of Columbia (DC)	50-100 50-100 Of the 50 states in the United States and the DC,	The BONs of the United States and the District of Columbia (DC)	50-100	Nursing	Twenty-five BONs had documented regulations de?ning a percentage of clinical hours that could be replaced with simulation. Of these, 13 BONs allow up to 50% of the clinical hours to be replaced with simulation (FL, IA, KY, LA, MN, NH, NM, SC, SD, TN, TX, WA, and WI). Other state BONs allow for smaller percentages of replacement of clinical hours with simulation including 30% replacement (n = 2; D…	United States United States	United States	Qualitative Qualitative	Qualitative	Methods of data collection Methods of data collection The BONs of the United States and the District of Columbia (DC) were queried by internet, phone, and email to discover documented regulations and guidelines for the use of simulation in nursing education. Initial inquiry began with an internet search of the website of each BON. If no documented regulations were readily available online, direct…	Interviewer queried BONs via internet, phone, and email													Twenty five BONs had documented regulations de?ning a percentage of clinical hours that could be replaced with simulation. Of these, 13 BONs allow up to 50% of the clinical hours to be replaced with simulation (FL, IA, KY, LA, MN, NH, NM, SC, SD, TN, TX, WA, and WI). Other state BONs allow for smaller percentages of replacement of clinical hours with simulation including 30% replacement (n ¼ 2; D…		Three BONs specified a percentage range or other allowance for clinical hour replacement. The Colorado BON allows up to 50% replacement of traditional clinical hours with simulation if the program is accredited and up to 25% if the program is not. North Carolina allows no more than 25% in focused client care and no more than 50% in any other clinical experience; all simulation is limited to no mo…	Twenty five BONs had documented regulations de?ning a percentage of clinical hours that could be replaced with simulation. Of these, 13 BONs allow up to 50% of the clinical hours to be replaced with simulation (FL, IA, KY, LA, MN, NH, NM, SC, SD, TN, TX, WA, and WI). Other state BONs allow for smaller percentages of replacement of clinical hours with simulation including 30% replacement (n ¼ 2; D…	Three BONs specified a percentage range or other allowance for clinical hour replacement. The Colorado BON allows up to 50% replacement of traditional clinical hours with simulation if the program is accredited and up to 25% if the program is not. North Carolina allows no more than 25% in focused client care and no more than 50% in any other clinical experience; all simulation is limited to no mo…		No					The findings of this search revealed great variability in the percentage of simulation hours that BONs approve for replacing traditional clinical hours. In fact, only 12 states require a minimum number of traditional clinical hours (NCSBN, 2019). This was not surprising, given that the num- ber of required clinical hours also varies considerably by state. For regulatory bodies, this is perhaps th…						Outcomes included Outcomes included	regulations for simulation use	Survey
Breymier (2015)	Substitution of Clinical Experience With Simulation in Prelicensure Nursing Programs: A National Survey in the United States	2015	The purpose of this study was to determine the ratios of simulation to supervised clinical instruction used in pre- licensure curricula. In addition, this study evaluated the facilitator-to-student ratios used in simulation and super- vised clinical instruction. The study also investigated the rationale for substituting simulation in place of supervised clinical instruction, the person or people …	The purpose of this study was to determine the ratios of simulation to supervised clinical instruction used in pre-licensure curricula. In addition, this study evaluated the facilitator-to-student ratios used in simulation and supervised clinical instruction. The study also investigated the rationale for substituting simulation in place of supervised clinical instruction, the person or people tha…	Participants were recruited through convenience sampling. An e-mail, inviting individuals to participate in the study and providing an electronic link to the survey, was sent to the attention of deans, chairs, or program directors at preli- censure nursing schools.	100-500 100-500	Participants were recruited through convenience sampling. An e-mail, inviting individuals to participate in the study and providing an electronic link to the survey, was sent to the attention of deans, chairs, or program directors at prelicensure nursing schools.	100-500	Nursing	Schools of nursing were almost evenly split between using a standardized ratio and not using a standardized ratio when substituting simulation time for supervised clinical instruction time. This demonstrates ambiguity between institutions. Some schools of nursing may feel the standard 1:1 ratio substituting simulation for supervised clinical instruc- tion time is the safer decision because no gui…	United States United States	United States	Observational ObservationalCross-sectional Cross-sectional	Observational Cross-sectional	Survey Survey	Survey	Simulation in nursing is used to meet a variety of teaching needs. Simulation mimics the supervised clinical experiences while providing students similar opportunities to demonstrate procedures, participate in clinical decision-making, utilize critical thinking, and communicate with each other in a nonthreatening, standardized environment (Jeffries, 2005). Figure 4 displays the rationale for subs…					One hundred forty (45%) respondents indicated that their school of nursing has a standardized ratio of simulation substitution for clinical (which means each course uses the same ratio of simulation hours to supervised clinical instruction hours). Figure 1 shows the standardized ratios of simulation to supervised clinical instruction hours. One hundred seventy (55%) respondents indicated that the…							In addition, 11.3% (n = 34) kept the ratio equal to supervised clinical experiences (i.e., 1 hour of simulation:1 hour of supervised clinical instruction) and 8.3% (n = 25) stated that they adopted the same ratio the recent National Council for State Boards of Nursing study utilized, whereas 3.3% (n = 10) stated that the ratio was determined because of lack of supervised clinical experiences, 2.3…		51-75% 51-75%	n addition, 11.3% (n = 34) kept the ratio equal to supervised clinical experiences (i.e., 1 hour of simulation:1 hour of supervised clinical instruction) and 8.3% (n = 25) stated that they adopted the same ratio the recent National Council for State Boards of Nursing study utilized, whereas 3.3% (n = 10) stated that the ratio was determined because of lack of supervised clinical experiences, 2.3%…	51-75%		No					Many state boards of nursing are allowing simulated experiences to replace a defined number of supervised clinical hours (Arizona State Board of Nursing, 2015; Nehring, 2008). However, a review of the literature found that a standard substitution ratio for simulation hours to su- pervised clinical hours does not exist among prelicensure nursing programs.						No outcomes listed No outcomes listed	No outcomes listed
Bridge (2022)	Simulated Placements as Partial Replacement of Clinical Training Time: A Delphi Consensus Study	2022	This project aimed to identify the extent to which stakeholders felt that simulated placements could reduce overall clinical placement time requirement for health care students. The research questions for the project were: What are the potential benefits associated with simu- lated placements? What challenges are associated with using simulated placements? What realistic and safe reduction in cli…	This project aimed to identify the extent to which stakeholders felt that simulated placements could reduce overall clinical placement time requirement for health care students. The research questions for the project were: What are the potential benefits associated with simulated placements? What challenges are associated with using simulated placements? What realistic and safe reduction in clini…	Participants included a range of nurses and Allied Health Professionals including managers, clinicians and lecturers.71 participants	50-100 50-100 Overall, 71 participants engaged with at least one round of the study and identified benefits of PRCP: Safety, learning from mistakes, improved preparation, and reduced placement training burden. Challenges included poor realism, logistics, time, and access to facilities.	Participants included a range of nurses and Allied Health Professionals including managers, clinicians and lecturers. 71 participants	50-100	Broad health professionals- Nurses and Allied Health Professionals	Overall, 71 participants engaged with at least one round of the study and identified benefits of PRCP: Safety, learning from mistakes, improved preparation, and reduced placement training burden. Challenges included poor realism, logistics, time, and access to facilities.	United Kingdom United Kingdom School of Health Sciences, University of Liverpool, Liverpool L69 3GB, UK national study	United Kingdom	Other Other Delphi technique	Delphi	Survey Survey The questions (see digital supplement 1) were presented via an online questionnaire (Survey Monkey, San Mateo) and distributed to partici- pants via an email link.They were invited to complete a series of online questionnaires seeking their opinions relating to PRCP.	Survey	Recent evidence has demonstrated the challenges of im- plementing and supporting these placements ( Ketterer, Cal- lender, & Warren, 2020 ). High clinical workloads, espe- cially post-COVID-19 ( Glasper, 2020 ), increasing com- plexity of equipment and techniques as well as a constant need for more learners ( Health Education England, 2020 ) in the workplace to increase staffing requirements all …	Within the field of nursing, the UK Nursing and Mid- wifery Council currently mandate that for time to be classed as clinical training, the simulation must feature direct contact with healthy or sick individuals ( Nursing & Midwifery Council, 2019 ).				Most studies agree there is a need for provider investment into simulated placement resources and a requirement for adequate training and debriefing ses- sions to ensure optimal use is made of facilities. The other most common theme from the literature is the need for more robust research to establish the exact role of simu- lated placements in relation to PRCP.	Most studies agree there is a need for provider investment into simulated placement resources and a requirement for adequate training and debriefing sessions to ensure optimal use is made of facilities. The other most common theme from the literature is the need for more robust research to establish the exact role of simu- lated placements in relation to PRCP.		COVID-19 Recent evidence has demonstrated the challenges of im- plementing and supporting these placements ( Ketterer, Cal- lender, & Warren, 2020 ). High clinical workloads, espe- cially post-COVID-19 ( Glasper, 2020 ), increasing com- plexity of equipment and techniques as well as a constant need for more learners ( Health Education England, 2020 ) in the workplace to increase staffing requirem…						Most of the participants (88%) thought that over 10% of clinical time could be re- placed with simulated placements while only a few (14%) were comfortable with percentages in excess of 30%. This contrasts with some previous studies citing 50% replace- ment ( Curl et al., 2016 ; Larue et al., 2015 ), but aligns better with those concluding that a 25% replacement was appropriate ( Soccio, 2017 ; W…		Most of the participants (88%) thought that over 10% of clinical time could be re- placed with simulated placements while only a few (14%) were comfortable with percentages in excess of 30%. This contrasts with some previous studies citing 50% replace- ment ( Curl et al., 2016 ; Larue et al., 2015 ), but aligns better with those concluding that a 25% replacement was appropriate ( Soccio, 2017 ; W…		No					Within the field of nursing, the UK Nursing and Mid- wifery Council currently mandate that for time to be classed as clinical training, the simulation must feature direct contact with healthy or sick individuals ( Nursing & Midwifery Council, 2019 ). PRCP with simulated activ- ity using computerized or high-fidelity electronic manikins is currently not accepted without the incorporation of a real…	The key beneffit delivered by simulated placement was reported to be practice for clinical work and transition to placement. Safety issues in terms of a learning environ- ment and reduced risk to patients was also an important as- pect. The pedagogical value was also highlighted through- out with equity of experience, debriefing and learning from mistakes featuring strongly. Gains to learners in …	The limitations were very focused on the differences between simulated and clinical placements. The lack of patients, the predictability, and lack of realism were very common themes.he main limitations identified by participants related to the perception that learning outside the clinical environ- ment without patients would not be realistic and the con- cept that some things cannot be simulated.…	Factors reducing willingness to utilize PRCP also aligned with the perceived limitations of an unrealis- tic patient-free environment. The logistical challenge was again highlighted as a barrier to adoption. In addition, participants reported a perceived negative impact on team communication and other interpersonal skills.The main limitations identified by participants related to the perception t…	The key factors influencing adoption of PRCP aligned well to the perceived benefits of reducing training burden on placement and increasing capacity. PRCP was felt to better prepare students by providing equitable experiences in a safe environment which supported repetition and experimentation. A more collegial approach to simulated placements with sharing of simulation resources, especially anon…		No outcomes listed No outcomes listed	No outcomes listed
Brien (2017)	Nursing Students Perceptions of the Contribution of High-Fidelity Simulation and Clinical Placement in a Critical Care Course	2017	The aim of this article is to describe the sim- ilarities and differences that undergrad students perceived regarding specific learning generating from the HFS activ- ities and the clinical setting, during a critical care clinical placement combining both learning environments.	The aim of this article is to describe the similarities and differences that undergrad students perceived regarding specific learning generating from the HFS activities and the clinical setting, during a critical care clinical placement combining both learning environments.	A total of 314 students (70% response rate) answered the two above-mentioned questions, This article presents the qualitative components of the implementation evaluation conducted in the winter and fall of 2013 for a new clinical placement format in critical care, which included HFS days and clinical setting days. On completion of their clinical hours, students (N ¼ 454) were asked to complete a …	100-500 100-500 A total of 314 students (70% response rate) answered the two above-mentioned questions,	A total of 314 students (70% response rate) answered the two above-mentioned questions. On completion of their clinical hours, students (N = 454) were asked to complete a questionnaire and participate in a focus group on a voluntary basis.	100-500	Nursing	Both the HFS activities and the clinical settings were perceived to promote the development of clinical reasoning, to increase confidence, to help link the classroom content to real practice, and to practice clinical skills. However, both environments seemed to favor different aspects of learning related to clinical knowledge, a nurses role, and personal learning. Specific advantages and obstacle…	Canada Canada	Canada	Qualitative Qualitative	Qualitative	Survey SurveyFocus groups Focus groups	Survey Focus groups		For this pilot project, some of the clinical placement hours were replaced by 2 days of HFS activities. Those days were randomly inserted throughout clinical placement days. They included a guided prebriefing, an HFS (to be repeated in the afternoon), and a debriefing session after each simulation, using the REsPoND (Refi¬‚ective dEbriefing after a PatieNt Deterioration) debriefing model (Lavoie,…	In person In person	In person Manikin				Clinical learning Develop clinical reasoning Link classroom content to real practice Practice clinical skills" "Theme 2: learning about critical care nurseâ€™s role Exert leadership by making clinical decisions" "Collaborate in the coordination of an intraprofessional team" "Communicate effectively as a team" "Theme 3: learning on a personal level Increase oneâ€™s conï¬dence Learn from oneâ€™s m…			Most HFS activities were guided by socioconstrucivist principles where individual learning is improved through social construction		For this pilot project, some of the clinical placement hours were replaced by 2 days of HFS activities. Those days were randomly inserted throughout clinical placement days.	For this pilot project, some of the clinical placement hours were replaced by 2 days of HFS activities. Those days were randomly inserted throughout clinical placement days.					No					In the United States, the National Council of State Boards of Nursing concluded that replacing 50% of clinical hours by HFS activities prepared students for clinical practice just as well as the traditional placement model when simulation met the standards of best practices (Hayden, Smiley, Alexander, Kardong-Edgren, & Jeffries, 2014).						No outcomes listed No outcomes listed	No outcomes listed
Brook (2023)	Evaluation of a virtual placement for mental health nursing students: a pilot study	2023	The virtual placement was evaluated by City, University of London as the provider of academic input into the pre-registration mental health nursing programmes. The evaluation was commissioned to better understand the experience of students and staff in relation to the novel aspects of the placement within the established pre-registration programme. It aimed to answer the research question, did th…	The virtual placement was evaluated by City, University of London as the provider of academic input into the pre-registration mental health nursing programmes. The evaluation was commissioned to better understand the experience of students and staff in relation to the novel aspects of the placement within the established pre-registration programme. It aimed to answer the research question, did th…	Pre-registration mental health nursing students who had undertaken the virtual placement were invited to participate in the study. Students were undertaking either a three-year Bachelor of Nursing (BSc) programme or a two-year Master of Nursing (MSc) programme and were in the final year of their studies. Educational facilitators and clinical experts who had delivered the content of the sessions w…	20-50 In total, 25 (84%) of the 30 students who participated in the virtual placement completed the online survey.	Pre-registration mental health nursing students who had undertaken the virtual placement were invited to participate in the study. Students were undertaking either a three-year Bachelor of Nursing (BSc) programme or a two-year Master of Nursing (MSc) programme and were in the final year of their studies. Educational facilitators and clinical experts who had delivered the content of the sessions w…	20-50	Nursing	Survey results indicate a positive/favourable response to the virtual placement, with good levels of satisfaction and enjoyment, learning and development, engagement and communication (see Table 2). More detailed findings, from both survey and interviews, are presented relating to studying online, studying at home, formal learning on placement and being taught by clinical staff. Students and faci…		United Kingdom	Mixed-methods Mixed-methods	Mixed-methods	Survey SurveyInterviews Interviews	Survey Interviews	The COVID-19 pandemic changed the way nursing programmes were delivered globally, with many organisations ceasing in-person student attendance and shifting to remote learning. During this period, online virtual learning and simulation was a potential opportunity for students to develop their clinical skills.	East London NHS Foundation Trust, which provides mental health services, hosts around 300 nursing students each year in clinical placements. In August 2020, Health Education England (HEE) announced a clinical placement expansion programme (HEE, 2020), and the NHS Trust was funded to design and deliver a four-week virtual placement that would offer students online interactive learning. Sessions (a…	Computer based Computer based	Online		Students were asked about how they accessed the virtual placement. Eighteen (72%) reported that they accessed the virtual learning course using only a laptop, and two (8%) used only their phone. Five (20%) used a combination of two or more devices: desktop, laptop tablet and phone.students might not have a computer available to them, if other members of their household were learning or working re…	Eighteen (72%) reported that they accessed the virtual learning course using only a laptop, and two (8%) used only their phone. Five (20%) used a combination of two or more devices: desktop, laptop tablet and phone.students might not have a computer available to them, if other members of their household were learning or working remotely at the same time: one mentioned: [...] a shortage of laptops…		COVID-19				a four-week virtual placement that would offer students online interactive learningSessions were run for 7.5 h each day, Monday to Friday. The virtual placement counted towards the total number of compulsory clinical hours	a four-week virtual placement that would offer students online interactive learningSessions were run for 7.5 h each day, Monday to Friday. The virtual placement counted towards the total number of compulsory clinical hours					No				The survey questionnaire was devised by two researchers drawing on models of training evaluation (Kirkpatrick and Kirkpatrick, 2016). Questions were devised by focusing on key areas that were important for the objectives of the virtual placement and that had been raised as considerations in the literature, such as ease of access to the technology and sense of engagement (Leighton, 2015). Most que…		The virtual placement also supported a standardisation of learning not possible in in-person placements, when students are placed on a variety of specialist wards and experience variations in staffs knowledge and in their ability to share it. Receiving virtual classroom teaching from clinical staff seems to have enabled students to see more easily how to integrate theory and practice: the virtual…	Working at home was a little more problematic. Some students had problems with work“life balance, with the virtual placement making it harder to relax or to carry out their domestic responsibilities. Furthermore, students might not have a computer available to them, if other members of their household were learning or working remotely at the same timeHowever, it could be too concentrated: there w…	Learning from home has the advantage that students cannot be called away from learning sessions to carry out care tasks, as had happened on in-person placements, but long days of online content were challenging. Students were not all able to focus despite being motivated to do so and the use of a variety of teaching methods to help students remain engaged.Some students reported that home conditio…	Managing interaction in an online learning space requires skilled facilitation. Using collectively agreed ground rules, together with training for facilitators in effective communication techniques, may mitigate this issue and support student and facilitator engagement in learning (Takase etal.,2020).Such variety is important and not difficult to achieve online; break-out rooms, interactive group…	The content coherently bridged theory and practice, and all students received the same teaching, in contrast with the more ad hoc learning during in-person placements. The overall opinion of students and facilitators was that the virtual placement should become an integral part of the pre-registration programme. Students and facilitators positive response indicated that the virtual placement woul…	Outcomes included Outcomes included [22924347_2251673172480001811 (1).pdf] Page 5: Enjoyment/satisfaction Learning and development Accessing the course Technical considerations Engagement/communication with others" "Survey" "Questions fell into five groups: measuring reactions to the virtual placement (enjoyment/satisfaction), exploring principles and facts absorbed (learning and development) and…	Enjoyment/satisfaction of placement Learning and developmen Accessing the course Technical considerations Engagement/communication with others	Survey	Measurement of outcomes Measurement of outcomes
Cant (2017)	Use of simulation-based learning in undergraduate nurse education: An umbrella systematic review	2017	[1-s2.0-S0260691716302751-main (1).pdf] To conduct a systematic review to appraise and reviewevidence on the impact ofsimulation-based ed- ucation for undergraduate/pre-licensure nursing students, using existing reviews of literature	To conduct a systematic review to appraise and reviewevidence on the impact of simulation-based education for undergraduate/pre-licensure nursing students, using existing reviews of literature	[1-s2.0-S0260691716302751-main (1).pdf] Twenty-five systematic reviews of literature [1-s2.0-S0260691716302751-main (1).pdf] Studies were selected if they described an impact of simulation education on nursing students (even ifother groups were reported sep- arately in the same article). Excluded studies were those reviewing sim- ulation pre-briefing, debriefing, learning theory, qualitative revi…		Twenty-five systematic reviews of literature. Studies were selected if they described an impact of simulation education on nursing students (even if other groups were reported separately in the same article). Excluded studies were those reviewing simulation pre-briefing, debriefing, learning theory, qualitative reviews of student or faculty experience of simulation, studies of simulation educatio…	NA	Nursing	Simulation-based learning for novice nursing students has been well accepted by nursing students, as endorsed by a nursing student who said about the simulation experience: that's when you get to put it all together (Mills et al., 2015: p. 15). Students can learn how to reconcile theorywith practice based on simulated evolving case stud- ies, usually while working together with other students in …	Other Other	NA	Review ReviewUmbrella Umbrella	Review -Umbrella	Secondary evidence Secondary evidence	Secondary evidence																			Yes	These studies detected that high ﬁdelity simulation beneﬁted nursing students in terms of knowledge acquisition and critical thinking; it increased standardized critical thinking test scores, enhanced students' scores on knowledge and skills exams, and created a learning environment that contributed to greater knowledge, skills, safety, and students' conﬁdence. The result was based on objective m…				Qualifying courses of study require a prescribed number hours of clinical practice in a healthcare setting to achieve an entry-level nursing qualification. The number of hours is mandated by the various training jurisdictions, with recent recognition that simulation education may be substituted for a percentage of this experience in the UK and in USA (Larue et al., 2015; Ricketts, 2011).						Outcomes included Outcomes included [1-s2.0-S0260691716302751-main (1).pdf] Page 3: Key Learning Outcome: Knowledge Acquisition" "Psychomotor Skill	No outcomes listed
Chircop (2020)	Gett'n on the bus: evaluation of Sentinel City®3.0 virtual simulation in community/population health clinical placement	2020	The purpose of this project was to implement and evaluate the integration of a computer-based virtual simulation program into a com- munity clinical course as an alternative or complement to conventional clinical placement with agencies or neighbourhoods. We intended to ?nd out if there is a difference in student perceptions of their learning outcomes between clinical placements with the virtual …	The purpose of this project was to implement and evaluate the integration of a computer-based virtual simulation program into a community clinical course as an alternative or complement to conventional clinical placement with agencies or neighbourhoods. We intended to find out if there is a difference in student perceptions of their learning outcomes between clinical placements with the virtual s…	a total of188 students whowere invited to participate in the survey. The response rate was 55.32%, with 104 students completing the survey There were two cohorts during the 2018 academic year completing their community clinical rotation. During the spring semester 87 Direct Entry (DE) students, and during the fall semester 101 Advanced Standing (AS) students, for a total of188 students whowere in…	100-500 100-500 a total of188 students whowere invited to participate in the survey. The response rate was 55.32%, with 104 students completing the survey	The response rate was 55.32%, with 104 students completing the survey. There were two cohorts during the 2018 academic year completing their community clinical rotation. During the spring semester 87 Direct Entry (DE) students, and during the fall semester 101 Advanced Standing (AS) students, for a total of 188 students who were invited to participate in the survey. The response rate was 55.32%, …	100-500	Nursing	When asked for their level of agreement with "Overall, the virtual simulation experience in Sentinel City® 3.0 helped me to achieve the CHNcourse objectives," almost 73% agreed or strongly agreed. When responding to "I am satisfied with my learning experience in the virtual simulation using Sentinel City® 3.0", about 64% of students indicated that they agreed or strongly agreed. Overall, the Sent…	Canada Canada	Canada	Observational ObservationalProspective cohort Prospective cohort	Observational Prospective cohort	Survey Survey To this end, an evaluation survey was designed according to the class and curriculum learning outcomes for the community clinical experience. Specifically, the survey questions were informed by the Dalhousie University School of Nursing Clinical Evaluation Guide, the Student Learning Outcomes for Clinical Integra- tion, and by the Canadian Association of Schools of Nursing (CASN) 20…	Survey S	Moreover, evidence of a theory-practice gap in community clinical education, particularly in non-tradi- tional settings, suggests that nurse educators need to adopt different pedagogies to ensure that pre-licensure nursing students will gain competencies necessary to practice community/population health nursing (Pijl- Zieber, Barton, Awosoga, & Konkin, 2015a, b).Thus, new models of community clin…	We adopted Sentinel City® 3.0(2018), a virtual reality simulation and mapped the assignments against the CASN Entry-to-practice public health nursing competencies for undergraduate nursing education (2014) to ensure alignment with our course and curriculum outcomes. Community clinical learning experiences for first year undergraduate students were designed to run concurrently with the theory cour…	Computer based Computer based	In person Virtual Reality		Over a period of 8 weeks, students were required to complete 3 h/week clinical rotation in the neighbourhood, agency or simulation lab plus 2 h/week on campus for post-conference and documentation practice. Students were randomly assigned to one of the three clinical placements, and were supervised by a CI who is familiar with a selected neighbourhood, agency or facilitated virtual simulation. St…	Students assigned to clinical groups offering the virtual simulation opportunities shared one Sentinel City® 3.0 licence per three or four students to foster teamwork.				Our project was informed by constructivist and experiential learning concepts.		Over a period of 8 weeks, students were required to complete 3 h/week clinical rotation in the neighbourhood, agency or simulation lab plus 2 h/week on campus for post-conference and documentation practice.All CIs received a 2-h general orientation to the community clinical placement. CI for the virtual simulation groups participated in an additional 1-h orientation session provided by Sentinel C…	Over a period of 8 weeks, students were required to complete 3 h/week clinical rotation in the neighbourhood, agency or simulation lab plus 2 h/week on campus for post-conference and documentation practice.All CIs received a 2-h general orientation to the community clinical placement. CI for the virtual simulation groups participated in an additional 1-h orientation session provided by Sentinel C…					No				Evaluation survey method The purpose of this evaluation was to generate evidence to inform future planning and design of community clinical learning opportunities for undergraduate students. Specifically, the intent was to compare the learning outcomes of students who participated in the virtual simulation by Sentinel City® 3.0 with students who participated in either an agency based, or neighbou…		Students comments to explain their recommendation of future use of their clinical placement can be grouped into themes of positive experiences, issues of fairness and support, guidance from the clinical instructor, and points of critique.Positive experiences Several students appreciated Sentinel City® 3.0 for being convenient to carry out interviews whenever needed without the need to make an app…	Included that data collection with Sentinel City® City® 3.0 3.0 could have been completed in one day and that Sentinel 3.0 was too basic for university education, and that it lacks Aboriginal content. There was however no clear direction in students comments between agency-, neighbourhood-, or virtual simulation groups when students commented on the lack ofguidance from their CI, believing the ot…	A technical concern raised by DE students only was that their computer slowed down significantly when working in Sentinel City®3.0. Support and guidance from the CI The issue ofa perceived lack of support and guidance from the CI was raised, particularly by AS students. This issue was not related to any specific placement, but it was a major concern to most students. Students would have liked mor…			Outcomes included Outcomes included [Chircop 2020.pdf] Page 3: (a) Knowledge/Critical Thinking, (b) Practice, (c) Communication and Collabo- ration, (d) Legal, Ethical and Professional Accountability and (e) LeadershipEffectiveness of SCP Effectiveness of SCP [Chircop 2020.pdf] Page 3: To this end, an evaluation survey was designed according to the class and curriculum learning outcomes for the c…	Learning outcomes a) Knowledge/Critical Thinking (b) Practice (c) Communication and Collaboration (d) Legal, Ethical and Professional Accountability (e) Leadership	Evaluation survey designed by authors	Measurement of outcomes Measurement of outcomes
Chu (2019)	Placement replacement: A conceptual framework for designing simulated clinical placement in occupational therapy	2019	The aim of the conceptual frame- work presented in the present studythe CF-SCP is to represent the concepts that underpin the design of a simulated clinical placement and draw together assumptions about the interrelationship of these. The remainder of this paper describes the CF-SCP and the process under- taken to develop it.	The aim of the conceptual frame-work presented in the present studythe CF-SCP is to represent the concepts that underpin the design of a simulated clinical placement and draw together assumptions about the interrelationship of these. The remainder of this paper describes the CF-SCP and the process undertaken to develop it.	NA		NA	NA	Occupational therapy	The study presents the CF-SCP for designing simulated clinical place- ment to replace placement in an undergraduate occupational therapy degree. The SCP designed using the CF-SCP differs from previous simulation-based learning experiences, which have tended to replicate brief snapshots of practice. The CF-SCP allows for the development of an authentic, coherent SCP experience designed to unfold o…	Australia Australia	NA	Discussion Discussion	Discussion	Not applicable Not applicable	NA	In occupational therapy, practice comprises a com- plex nexus of clinical skills, patient safety, communication, and engagement with the interprofessional team. Simulation offers prac- tice in these skills in a formative and supportive environment, provid- ing a valid placement experience that can be provided to high numbers of students and better prepare them for their traditional clin- ical pla…	Case scenarios in the CF-SCP form the basis of the learning experi- ence for the students. According to Shea (2015), scenarios in simula- tion for occupational therapy education should be based on the s of the experience and the clinical environment rel- evant to the simulation, and include the client's physical, mental, and social factors relevant to the scenario. The scenario should be based at…									"Bordage (2009) defines conceptual frameworks as ways of thinking about a problem or a study, or ways of representing how complex things work the way they do (p. 313). Clinical practice and clinical fieldwork education are complex phenomena, and a conceptual framework for simulating clinical placement is necessary for two reasons. First, the conceptual framework could be used to identify the acti…	Bordage (2009) defines conceptual frameworks as ways of thinking about a problem or a study, or ways of representing how complex things work the way they do (p. 313). Clinical practice and clinical fieldwork education are complex phenomena, and a conceptual framework for simulating clinical placement is necessary for two reasons. First, the conceptual framework could be used to identify the activ…	Using simulation to replace some professional practice hours is gaining acceptance by occupational therapy programs in Australia. Rodger et al. (2010), and later, Imms et al. (2014) identified that eight out of 16 Australian universities used simulation-based activities as replace- ment for clinical placement hours in occupational therapy programs. However, these activities constituted far fewer …			Using simulation to replace some professional practice hours is gaining acceptance by occupational therapy programs in Australia. Rodger et al. (2010), and later, Imms et al. (2014) identified that eight out of 16 Australian universities used simulation-based activities as replace- ment for clinical placement hours in occupational therapy programs. However, these activities constituted far fewer …			Yes		According to principles of constructive alignment (Biggs & Tang, 2011), and as reflected in the criteria of Rodger et al. (2010) and Herrington and Oliver (2000), assessment is an essential element for an authentic learning experience in an SCP. At the very core of an SCP designed to replace placement is the intent to authentically replicate professional practice placement elements. An important …			: In 2010, Rodger et al. published five criteria to be addressed when the aim is to replace clinical placement hours with simulation in prereg- istration occupational therapy education. Accreditation standards for Australian Occupational Therapy education programs (Occupational Therapy Council (Australia & New Zealand), 2013a,b) allow for 20% of the required 1000 hours of clinical placement to be…			Developing a highly authentic and complex SCP requires significant time to develop materials and learning envi- ronments, and provide staff training. Staff training is essential to ensure students are immersed in an authentic environment where the primary focus is participation in practice, with learning as an out- come. Concerns about the potential high cost of developing and implementing simula…				NA
Cieslowski (2023)	The Development and Pilot Testing of Immersive Virtual Reality Simulation Training for Prelicensure Nursing Students: A Quasi-Experimental Study	2023	The purpose of this pilot study was to develop and test an IVR acute care pediatric practice training program as an alternative to standard hospital training. The speci?c aims were to (a) assess the preliminary performance out- comes of IVR in comparison to standard training and (b) assess the acceptability of the IVR training as an alterna- tive to standard training among undergraduate junior-le…	The purpose of this pilot study was to develop and test an IVR acute care pediatric practice training program as an alternative to standard hospital training. The specific aims were to (a) assess the preliminary performance out- comes of IVR in comparison to standard training and (b) assess the acceptability of the IVR training as an alternative to standard training among undergraduate junior-lev…	A convenience sample of junior- level prelicensure nursing students (n = 48) were assigned to the immersive virtual reality (VR) group (n = 24) or the hospital-based group (n = 24). 48 students 18 years of age, healthy and en- rolled in a pediatric clinical courseTwenty-four students were assigned to the IVR training group and to the hospital-based clinical by a clinical coordinator not associate…	20-50 20-50 A sample of 48 students 18 years of age, healthy and en- rolled in a pediatric clinical course comprised the conve- nience sample.	A convenience sample of junior-level prelicensure nursing students (n = 48) were assigned to the immersive virtual reality (VR) group (n = 24) or the hospital-based group (n = 24). 48 students 18 years of age, healthy and enrolled in a pediatric clinical course. Twenty-four students were assigned to the IVR training group and to the hospital-based clinical by a clinical coordinator not associated…	20-50	Nursing	Performance Outcomes Table 3 presents the posttraining comparisons of the IVR training and hospital-based training groups. Scores for the IVR training group were significantly higher for the subdomains of infection control, initial assessment, and oxygen therapy compared to the hospital-based training group. There were no significant differences between the groups in focused assessment, medicatio…	United States United States Setting A large mid-Atlantic research university in the Northern Virginia area, which is one of the most racially, ethni- cally, and culturally diverse universities in the Southeastern United States.	United States	Quasi-experimental Quasi-experimental This is a mixed-methods quasi-experimental pilot studyMixed-methods Mixed-methods This is a mixed-methods quasi-experimental pilot study	Mixed-methods Quasi-experimental	Survey Survey Demographic data were collected using Qualtrics, an online survey, for students who consented to participate in the study. In addition, students were asked about em- ployment, hours worked, comfort with technology, and ex- perience with VR.Focus groups Focus groups After the intervention, a 60-minute focus group was held to evaluate the acceptability of the IVR intervention	Survey Focus groups	The American Association of Colleges of Nursing ( AACN, 2022 ) cites that nursing schools have struggled to increase enrollments due to faculty shortages and in-sufficient clinical placements. Further, the high demand for pediatric clinical placements, limited sites, and increas- ing complexity in health care pose significant challenges to attaining sufficient pediatric experience ( Arslan et al.…	A simulation expert collaborated with pediatric specialists to identify IVR clinical scenarios to provide acute care pediatric clinical practice. The faculty identified six IVR cases to be used over 3 weeks to expose students to di- verse cultural backgrounds, developmental ages, parental challenges, and clinical complexity. The control group received the usual inpatient training. The hospital-ba…	Manikin based Manikin basedVirtual reality Virtual reality Immersive VR (IVR) enables a higher level of inter- action with the virtual world by blocking out the physi- cal world. In comparison, desktop VR provides a less im- mersive environment where the user interacts with the 3D world on a computer screen ( Choi et al., 2021 ; Shorey & Ng, 2021 ).In person In person	Manikin based Virtual reality In person, Standardised/simulated Participant	Immersive VR (IVR) enables a higher level of inter- action with the virtual world by blocking out the physical world. In comparison, desktop VR provides a less immersive environment where the user interacts with the 3D world on a computer screen.	VR labThe sim- ulation used a pediatric high-fidelity simulator as the pa- tient and an embedded participant as the mother. Stu- dents received preparation materialsrecorded handoff of care prior to entering the simulation.	VR lab The simulation used a pediatric high-fidelity simulator as the patient and an embedded participant as the mother.					All simulation-based learning experiences followed NLN/Jefferies Simulation Theory for implementation	The control group received the usual inpatient training. The hospital-based clinical training group attended 9- or 10-hour clinicals at a nearby 923-bed, level-1 trauma center for 3 weeks. Participants in the IVR training group received 4 hours a week of IVR simulation conducted in the VR lab within the University Simulation Center.	The control group received the usual inpatient training. The hospital-based clinical training group attended 9- or 10-hour clinicals at a nearby 923-bed, level-1 trauma center for 3 weeks. Participants in the IVR training group received 4 hours a week of IVR simulation conducted in the VR lab within the University Simulation Center.					No				After the intervention, a 60-minute focus group was held to evaluate the acceptability of the IVR intervention as an alternative to hospital-based clinical experience.							Outcomes included Outcomes included [1-s2.0-S1876139923000087-main (1).pdf] Page 2: acceptability of the IVR training as an alterna- tive to standard training among undergraduate junior-level prelicensure nursing students. [1-s2.0-S1876139923000087-main (1).pdf] Page 3: student performance mea- sures in a pediatric asthma simulation." "Performance" "Infection Control" "Initial Assessment" "Focuse…	student performance	observation performance checklist adapted from Elsevier’s Simulation Learning System	Measurement of outcomes Measurement of outcomes [1-s2.0-S1876139923000087-main (1).pdf] Page 1: Performance scores [1-s2.0-S1876139923000087-main (1).pdf] Page 3: observation performance check- list adapted from Elseviers Simulation Learning System for RNs 1st Edition
Cornelius (2013)	Simulation usage as a partial replacement of traditional clinical: A study of administrator and faculty perceptions in practical nursing programs in Pennsylvania	2013	Page 103: The survey was developed to address the following research questions: Page 104: 1. What is the percentage of Practical Nursing Programs in Pennsylvania that have a functioning simulation laboratory which includes simulation mannequins and may include a trained Simulation Specialist/Simulation Coordinator? 2. What is the average amount of time that Practical Nursing Programs in Pennsylva…	This study was designed to determine the perceptions of Practical Nursing Administrators and Faculty in Pennsylvania regarding the replacement of an amount of traditional clinical experiences with simulated clinical experiences. The questions addressed were: 1. What is the percentage of Practical Nursing Programs in Pennsylvania that have a functioning simulation laboratory which includes simulat…	Page 102: The sample included the directors, assistant administrators, and faculty members of Practical Nursing Programs in Pennsylvania. A Page 103: There were 191 respondents to the survey, which equated to a 61.4% response rate. Page 23: Practical Nursing Administrators and Faculty in Pennsylvania	100-500 100-500	The sample included the directors, assistant administrators, and faculty members of Practical Nursing Programs in Pennsylvania. There were 191 respondents to the survey, which equated to a 61.4% response rate.	100-500	Nursing	The data indicated that 69% of Pennsylvania’s Practical Nursing Programs, who responded to this survey, replace a portion of traditional clinical with simulation. There are extensive variations between programs regarding the total program hours, number of clinical hours, and the number simulation hours that replace clinical. Seven supportive themes were identified, which included the concepts of …	United States United States	United States	Mixed-methods Mixed-methodsOther Other Dissertation	Mixed-methods Dissertation	Survey Survey	Survey	Page 37: Simulation is being investigated as a solution for decreased clinical site availability and increased student enrollment. The lack of patient diversity and learning opportunities on the clinical units can be supplemented with simulation. Simulation can assist with orienting and training individuals, which may help to avoid costly mistakes. With these benefits and solutions to nursing pro…									A learning experience where the nursing student utilizes knowledge of nursing care to interact with a mannequin (sic) that exhibits the signs and symptoms of a medical condition	Bonwell and Eison (1991) Active learning		This researcher suggests that simulation can be used as a partial replacement of between 15% and 20% of the total amount of traditional clinical in a 1,500 hour Practical Nursing Program with 900 hours of clinical. Page 80: There were a variety of answers to these three questions. Combined classroom and clinical hours ranged from 1,500 to 2,025 hours, with a mean of 1,563 hours. The minimum numbe…		0-25% 0-25% his researcher suggests that simulation can be used as a partial replacement of between 15% and 20% of the total amount of traditional clinical in a 1,500 hour Practical Nursing Program with 900 hours of clinical.Based on respondents feedback, it is suggested that the amount of replacement of traditional clinical not exceed 20% due to the value of hands-on patient care, real-life pati…	This researcher suggests that simulation can be used as a partial replacement of between 15% and 20% of the total amount of traditional clinical in a 1,500 hour Practical Nursing Program with 900 hours of clinical. There were a variety of answers to these three questions. Combined classroom and clinical hours ranged from 1,500 to 2,025 hours, with a mean of 1,563 hours. The minimum number of cloc…	0-25% 0-25% his researcher suggests that simulation can be used as a partial replacement of between 15% and 20% of the total amount of traditional clinical in a 1,500 hour Practical Nursing Program with 900 hours of clinical.Based on respondents feedback, it is suggested that the amount of replacement of traditional clinical not exceed 20% due to the value of hands-on patient care, real-life pati…		No					There is little evidence to guide what amount of simulation could be incorporated into a nursing program without altering quality of the baseline clinical experiences that a student must obtain. State and national organizations such as the Pennsylvania State Board of Nursing (PSBN) and National Council of State Boards of Nursing (NCSBN) have not mandated the amount of patient contact that can be …	The use of a simulation in place of a portion of traditional clinical allows educational institutions to enroll a higher number of students without increasing clinical congestion. The replacement of traditional clinical with simulated clinical is increasingly being considered with the decreased availability of learning situations in the clinical agencies resulting from decreased lengths of stay, …	Simulation cannot equate to traditional clinical in providing hands-on real life clinical experiences.Traditional clinical is the preferred method for training nursing students; however, simulation is acceptable if traditional clinical is unavailable.Simulation laboratory usage has a variety of difficulties associated with its appropriate functioning.	There is still much resistance in using simulation, especially when it is thought that we are taking away clinical time rather than teaching clinical experiences in a different way. (anonymous, personal communication, n.d.)	Based on data gathered through this research, some recommendations can be made. It is suggested that Practical Nursing Programs formulate and utilize a functioning simulation laboratory that contains at least two simulation mannequins. It is advisable to have a faculty member trained to utilize the simulation equipment and employed as the Simulation Specialist or Simulation Coordinator. This indi…		Outcomes included Outcomes included [Cornelius 2013.pdf] Page 12: which type of institution, administrator, or faculty member is more or less likely to embrace simulation as a clinical replacement." "perceptions of nurse administrators and faculty members regarding whether nursing education [Cornelius 2013.pdf] Page 27: average amount of time that Practical Nursing Administrators and Faculty in P…	perceptions of nurse administrators and faculty members	Suevey developed by author	Measurement of outcomes Measurement of outcomes
Creagh (2021)	Virtual medical student radiology clerkships during the COVID-19 pandemic: Distancing is not a barrier	2021	The purpose of our clerkship is to meet the academic needs of medical students while providing a safe environment during the COVID 19 pandemic.	The purpose of our clerkship is to meet the academic needs of medical students while providing a safe environment during the COVID 19 pandemic.	This 4-week self-paced format, which was offered to students at the beginning of their 3rd year, combined several strategies appropriate for adult learners while promoting social/professional distancing and maintaining high quality radiology education.		This 4-week self-paced format, which was offered to students at the beginning of their 3rd year, combined several strategies appropriate for adult learners while promoting social/professional distancing and maintaining high quality radiology education.	Not mentioned	Radiography	The mean performance on the AMSER standardized exam for our cohorts was 75% (range 50-96%), matching the national average of 75%, t(40) = ˆ’0.14868, p = .881859 using a two-tailed t-test. Clerkship evaluations by the students showed positive subjective feedback on the content and structure. Participants emphasized that virtual self-directed learning allowed them to engage more fully in the materi…	United States United States	United States	Observational ObservationalProspective cohort Prospective cohort	Case Study		Student assessments	As the world grapples with the COVID-19 pandemic, academic in- stitutions at all education levels have moved classes online to protect the health and wellness of their students and educators. In response to students no longer being permitted to physically attend hospital-based clerkships on site during the Spring of 2020, our institution created a 100% remote learning course to replace the observ…	At the beginning of the clerkship, each student was given an intro- ductory textbook and a range of radiology resources appropriate for their level of training to allow an individualized approach to the subject matter. Our radiology residency faculty provided a series of pre- recorded lectures based on the Alliance of Medical Student Educators in Radiology (AMSER) curriculum with selected supplem…	Computer based Computer based	Online, Computer-based virtual case scenarios		Our small group sessions were led by radiology residents who actively engaged medical students through cases, sharing important imaging findings and inputting feedbackn intro- ductory textbook and a range of radiology resources appropriate for their level of training to allow an individualized approach to the subject matter. Our radiology residency faculty provided a series of pre- recorded lectu…	Our small group sessions were led by radiology residents who actively engaged medical students through cases, sharing important imaging findings and inputting feedbackn introductory textbook and a range of radiology resources appropriate for their level of training to allow an individualized approach to the subject matter. Our radiology residency faculty provided a series of prerecorded lectures …		COVID-19		Best practices in adult learning are founded on the principles of andragogy. According to Cyril Houle and later expanded on by Malcom Knowles; adults benefit from greater control over their own education. By applying a greater emphasis on problem-centered and experiential learning, the subject matter had more direct relevance to their lives. Virtual radiology clerkships designed with andragogy an…		This 4-week self-paced format	This 4-week self-paced format	76-100% 76-100% o accomplish this goal, our institution designed and implemented a 100% virtual radiology clerkship.			76-100%	Yes		During the final week of instruction, groups of students were tasked with creating a grand rounds style final presentation based on a pa- tient scenario and evidence-based practice guidelines for the use of diagnostic imaging in similar cases. On completion of the course, stu- dent performance was assessed with the AMSER core examination, now relaunched as ACR STARS.During these resident-led sess…				. Virtual radiology rotations have the potential to improve access to radiology teaching despite physical barriers, with standardized teaching files to better prepare student doctors for future practice..1 Strengths in the design of our virtual radiology clerkships included the ability for students to govern the pace and method of education; incorporating multimodality resources to further their …					Outcomes included Outcomes included [Creagh 2021.pdf] Page 3: performance on the AMSER standardized exam	Student performance	for RNs 1st Edition	Measurement of outcomes Measurement of outcomes [Creagh 2021.pdf] Page 3: AMSER standardized exam
Curl (2016)	Effectiveness of Integrated Simulation and Clinical Experiences Compared to Traditional Clinical Experiences for Nursing Students	2016	The focus of this research study was the evaluation of the effectiveness of using high-fidelity simulations to replace 50 percent of traditional clinical experiences in obstetrics, pediatrics, critical care, and mental health nursing.	The focus of this research study was the evaluation of the effectiveness of using high-fidelity simulations to replace 50 percent of traditional clinical experiences in obstetrics, pediatrics, critical care, and mental health nursing.	Nursing Students Each nursing program had 18 to 20 students in the STRIPES group (n = 59) and up to 28 students who participated in traditional clinical expe- riences only (n = 65). Students in both groups received didactic in- struction as per the curriculum for each program.	100-500 100-500 124	Nursing Students. Each nursing program had 18 to 20 students in the STRIPES group (n = 59) and up to 28 students who participated in traditional clinical experiences only (n = 65). Students in both groups received didactic instruction as per the curriculum for each program.	100-500	Nursing	Three collaborating ADN nursing programs increased enrollment and extended clinical resources by using HFS for half of students learning experiences in four clinical specialty areas: obstetrics, pediatrics, mental health, and critical care. These four specialties typically limit program enrollment because of the reduced availability of clinical opportunities in these areas. The Nursing STRIPES pr…	United States United States	United States	Interventional InterventionalQuasi-experimental Quasi-experimental A quasi-experimental research design was used to test whether stu- dents participating in HFS and clinical experiences in health care settings would attain knowledge and skills equal to students participating exclu- sively in traditional clinical experiences. P	Interventional Quasi-experimental	Observation Observation	Observation Student assessments	The availability of appropriate clinical experiences has a major in- fluence on enrollment in nursing programs. Clinical areas typically having the least capacity to provide learning opportunities for nursing students include obstetrics (OB), pediatrics, mental health, and critical care. To increase the availability of clinical experiences in these four specialties, the Nursing STRIPES project us…	HFS manikins and role-playing provided opportunities for the STRIPES students to apply didactic knowledge and develop compe- tency in nursing skills. Each STRIPES student participated in 20 sim- ulation modules, 5 for each clinical specialty area. Each HFS module was four hours in length; simulations were usually conducted during afternoon or evening sessions in a central HFS laboratory at the un…	Manikin based Manikin basedComputer based Computer basedIn person In person	Manikin based In person, Videos of actual or simulated patients		HFS manikinse central labpre-lab case study questionsself-paced activities using virtual simulations on computers or written case studies; the other half took part in HFS case scenarios.instructor acted as the physician or ancillary staff member	HFS manikins central lab pre-lab case study questions self-paced activities using virtual simulations on computers or written case studies; the other half took part in HFS case scenarios. instructor acted as the physician or ancillary staff member						student learning during four hours of HFS was considered equivalent to or better than eight hours of traditional clinical experiences when three criteria weremet: a) pre- lab, to prepare students with the knowledge needed to be successful in the HFS, b) active participation in HFS, with each student having an active role, and c) debriefing (lasting as long as the HFS or up to twice as long as the…	student learning during four hours of HFS was considered equivalent to or better than eight hours of traditional clinical experiences when three criteria weremet: a) pre- lab, to prepare students with the knowledge needed to be successful in the HFS, b) active participation in HFS, with each student having an active role, and c) debriefing (lasting as long as the HFS or up to twice as long as the…					Yes		A comprehensive evaluation plan compared the effectiveness of STRIPES students clinical experiences (half HFS and half clinical) to student outcomes in the Traditional group, which had all experiential learning in conventional clinical health care settings. Outcomes were measured at the beginning of the project using one version of the HESI medical-surgical specialty exam; another version was use…				Simulation experiences also had the ad- vantage of being interactive, building on prior knowledge and concentrating on real clinical problems. In addition, simulations ad- dressed diverse learning styles and were appropriate for students with varying cultural backgrounds (Jeffries, 2005).Nursing STRIPES students in each ADN program rotated between the central HFS lab and health care clinical agen…			Group size during the active portion of the HFS experiences should be limited to five students. Faculty facilitators should have little overt interaction with students during HFSs	The following recommendations are offered regarding integrating HFSs into nursing curricula. 1. HFS should be integrated throughout the curricula, starting with one or two simulations in the first semester of a program.	Outcomes included Outcomes included [Curl 2016.pdf] Page 3: Outcomes were measured at the beginning of the project using one version of the HESI medical-surgical specialty exam; another version was used at the end of the project. In addition, specialty exams in OB, pediatrics, and mental health were administered to compare outcomes for the two groups. Additional outcome measures included: a) clin…	Student knowledge Student Skill	one version of the HESI medical-surgical specialty exam; another version was used at the end of the project specialty exams in OB, pediatrics, and mental health clinical performance evaluations by teachers simulation evaluations by teachers HESI exit examscores results on the National Council Licencing Exam for Registered Nurses (NCLEX-RNÂ®) Faculty Evaluation of Clinical Simulations Effectivenes…	Measurement of outcomes Measurement of outcomes [Curl 2016.pdf] Page 3: A comprehensive evaluation plan compared the effectiveness of STRIPES students clinical experiences (half HFS and half clinical) to student outcomes in the Traditional group, which had all experiential learning in conventional clinical health care settings. Outcomes were measured at the beginning of the project using one vers…
Curry-Lourenco (2022)	Where Are We Now? A Follow-up Survey on Regulation of Simulation Use in United States Prelicensure Nursing Programs	2022	The purpose of this paper is to re- port the findings of a second survey of state BONs reg- ulation of the use of simulation in clinical education.	The purpose of this paper is to report the findings of a second survey of state BONs regulation of the use of simulation in clinical education.	Boards of Nursing (BONs) of the United States and District of Columbia (DC) 51 BONs of the United States and the District of Columbia (DC)	20-50 20-50	51 Boards of Nursing (BONs) of the United States and District of Columbia (DC)	20-50	Nursing	Approximately half of respondents indicated information posted on the INACSL regulatory map is accurate for their state. Almost 30% of respondents indicated information is not accurate. Some states could not confirm accuracy of simulation regulations posted. Many nursing programs expanded the use of simulation during the COVID-19 pandemic. Reverting to prepandemic limited simulation use presents …	United States United States	United States	Observational ObservationalCross-sectional Cross-sectional electronic survey	Observational Cross-sectional	Survey Survey electronic survey	Survey	Challenges and limitations presented by the COVID-19 pandemic were cited as key precipitating fac- tors for changes in simulation regulations for 41 states ( National Council of State Boards of Nursing, 2020 ).								COVID-19				Another re- ported change was temporary approval for simulation up to 50% and 1:2 ratio substitution (clinical hours to simu- lation ratio).		26-50% 26-50%	Another re- ported change was temporary approval for simulation up to 50% and 1:2 ratio substitution (clinical hours to simu- lation ratio).	26-50%		No					24 states indicated that regulatory information currently posted is accurate and current; 13 states indicated regu- latory information posted is not accurate or current and provided current information. Seven states replied that it was unknown whether information posted for their state was current and accurate.Changes to states simulation regulations included al- lowing nursing education programs…			Without detailed regulatory guidance from the state BONs, nursing programs do not have the support for the infrastructure needed to build sustainable, quality simu- lation programs. This includes the notable costs and re- sources necessary to support evidence-based simulation programs, such as the time and cost needed for train- ing faculty in simulation development, facilitation, and debriefing			Outcomes included Outcomes included [Curry-Lourenco-2022-Where Are We Now_ A Follow.pdf] Page 4: ccuracy of simulation regulation information currently posted on the INACSL website, factors that prompted any changes made to simulation regulations for nursing programs in the state, and a request to provide the link to any updated BON simulation regulations for the state.	Accuracy of simulation regulation information currently posted on the INACSL website Factors that prompted any changes made to simulation regulations for nursing programs in the state	survey	Measurement of outcomes Measurement of outcomes [Curry-Lourenco-2022-Where Are We Now_ A Follow.pdf] Page 4: survey,
Dale (2023)	Partial Substitution of Simulation-Based Learning Allows Equal Student Self-confidence in the Acute Care Setting: A Pilot Study	2023	This study examines whether 20% substitution of a simulation-based learning experience (SBLE) during a physical therapist (PT) education integrated clinical experience (ICE) produces differences in student confidence in the acute care setting.	This study examines whether 20% substitution of a simulation-based learning experience (SBLE) during a physical therapist (PT) education integrated clinical experience (ICE) produces differences in student confidence in the acute care setting.	Thirty-eight students from a single doctor of physical therapy (DPT) cohort participated in ICE as part of their coursework.Students from the selected cohort were random- ized into 2 groups prior to the start of the academicsemester; 17 students did not complete the study. The control group (n = 10) received the normal allocation of ICE days (5), with no simulation experience during the semester.…	20-50 20-50 Thirty-eight students from a single doctor of physical therapy (DPT) cohort participated in ICE as part of their coursework.	Thirty-eight students from a single doctor of physical therapy (DPT) cohort participated in ICE as part of their coursework. Students from the selected cohort were randomized into 2 groups prior to the start of the academicsemester; 17 students did not complete the study. The control group (n = 10) received the normal allocation of ICE days (5), with no simulation experience during the semester. …	20-50	Physiotherapy	Eleven of 15 items on the ACCS did not demonstrate any significant difference in change of scores be- tween groups at midterm. Four items related to psychomotor-based skills showed a significant difference, with the group receiving simulation showing greater improvements in confidence scores at midterm. Acute care confidence improved significantly in both groups over time; however, no significant…	United States United States	United States	Randomised control trial Randomised control trial	Interventional Randomised control trial	Survey Survey	Survey	Productivity demands, high-stress environments, and clinician burnout may be reasons why clinical placement is becoming increasingly difficult in acute care and ICU environments.12Moreover, increased mergers and acqui-sitions of large medical centers have resulted in fewer available sites.12,15 Therefore, health care simulation has been explored as a potential solution to provide students with ea…	TABLE 1. Simulation Day Schedule	The first half-hour of the laboratory consisted of using a high-fidelity manikin to practice basic examination skills, such as taking vital signs, auscultating heart and lung sounds, and finding anatomical landmarks. During the remaining 4 hours, students played the role of student physical therapist (SPT) once and the role of the simu- lated patient once, portraying various acute care sce- nario…	Manikin based Standardised/simulated patients In person	The first half-hour of the laboratory consisted of using a high-fidelity manikin to practice basic examination skills, such as taking vital signs, auscultating heart and lung sounds, and finding anatomical landmarks. During the remaining 4 hours, students played the role of student physical therapist (SPT) once and the role of the simu- lated patient once, portraying various acute care sce- nario…	Students had access to a simulated physi- cian, played by a single faculty member, to help clarify any orders, if needed.Each day of the ICE consists of students participating at a physical therapy clinical site in an interdisciplinary setting (acute care, inpatient rehabilitation facility, ICU, skilled nursing facility, or hospital-based outpatient facility).Students are introduced to lines and …	Students had access to a simulated physician, played by a single faculty member, to help clarify any orders, if needed. Each day of the ICE consists of students participating at a physical therapy clinical site in an interdisciplinary setting (acute care, inpatient rehabilitation facility, ICU, skilled nursing facility, or hospital-based outpatient facility). Students are introduced to lines and …	[Partial Substitution of Simulation-Based Learn.pdf] Page 3: The The Promoting The PEARLS approach was chosen for its comprehensive approach to student reflection and learning.22,39 simulation had clearly defined objectives related to patient examination, mobility, and safety, similar to the objectives for ICEs. The goals of the SBLE focused on psychomotor skills being used in the traditional ICE…					The experimental simulation group (n = 11) received 4 days of ICE and 1 day of SBLE (20% of the ICE). The SBLE was conducted at midterm for all students in the experimental simulation group, following their participation in 2 days of ICE. The SBLE involved the completion of one 5-hour laboratory (see Table 1). The first half-hour of the laboratory consisted of using a high-fidelity manikin to pra…	The experimental simulation group (n = 11) received 4 days of ICE and 1 day of SBLE (20% of the ICE). The SBLE was conducted at midterm for all students in the experimental simulation group, following their participation in 2 days of ICE. The SBLE involved the completion of one 5-hour laboratory (see Table 1). The first half-hour of the laboratory consisted of using a high-fidelity manikin to pra…	0-25% 0-25% This pilot study found that 20% substitution of SBLE dur- ing a PT ICE produced equal improvements in student self-confidence compared with traditional ICE in the acute care setting.			0-25%	Yes		Physical Therapist Clinical Perfor- mance Instrument41 through 4 specific ACCS items, including judgment regarding appropriate instruction in bed mobility, judgment regarding the frequency of treatments, judgment regarding assistance with trans- fers, and ability to justify physical therapy to a physi- cian.4,40 These skills are consistent with the American Physical Therapy Associations Academy o…				Health care simulation and SBLE aim to provide the same fidelity of clinical experiences in a simulated manner, allowing the learner to have a realistic learning opportunity in these high-stress environments.This cur- rent study may lead to future research that explores the usage of SBLE to augment ICE in PT education. Increas- ing the use of SBLE could potentially reduce onboarding times for stu…	It should be noted that these researchers do not believe that SBLE should ever completely replace the clinical education experience. Even when simulation is created using best standard design methods, it still cannot fully replicate the authenticity, fluidity, and fast- moving environment that is the clinical education experi- ence			This pilot study found that 20% substitution of SBLE during a PT ICE produced equal improvements in student self-confidence compared with traditional ICE in the acute care setting. Therefore, augmenting ICE with SBLE may provide relief related to student placement in acute care settings.	Student confidence Student clinical performance	Student confidence Student clinical performance	Student confidence was measured at 3 unique points throughout the semester using the Acute Care Confi ence Survey (ACCS) Physical Therapist Clinical Performance Instrument	Measurement of outcomes Measurement of outcomes [Partial Substitution of Simulation-Based Learn.pdf] Page 3: Student confidence was measured at 3 unique points throughout the semester using the Acute Care Confi- dence Survey (ACCS) [Partial Substitution of Simulation-Based Learn.pdf] Page 4: The ACCS measures PT student self-confidence in preparation for acute care clinical education.4,40 The mea…
Davis (2022)	Quality Delivered: How a Pandemic Fostered Innovation and Creative Solutions in Clinical Education	2022	[Davis-2022-Quality-delivered-how-a-pandemic-fo (1).pdf] The aims of this descriptive, retrospective study were two-fold: first, to address the reduced number of student hours in the clinic due to COVID-19-related interruptions and second, to propose teaching and learning activities that could be used in other non-pandemic situations affecting student clinical time (i.e.: illness, injury, clinica…	The aims of this descriptive, retrospective study were two-fold: first, to address the reduced number of student hours in the clinic due to COVID-19-related interruptions and second, to propose teaching and learning activities that could be used in other non-pandemic situations affecting student clinical time (i.e.: illness, injury, clinical instructor absence).	[Davis-2022-Quality-delivered-how-a-pandemic-fo (1).pdf] 3 groups were analyzed: the Class of 2019 (Pre-COVID), the Class of 2021 (during COVID - no disruption in time in clinical education) (n=64) and the Class of 2021 (COVID related absence in clinical education of > 1 week) (n=16). [Davis-2022-Quality-delivered-how-a-pandemic-fo (1).pdf] Data was collected on a single cohort of eighty (n=80) D…	50-100 50-100 [Davis-2022-Quality-delivered-how-a-pandemic-fo (1).pdf] single cohort of eighty (n=80)	3 groups were analyzed: the Class of 2019 (Pre-COVID), the Class of 2021 (during COVID - no disruption in time in clinical education) (n=64) and the Class of 2021 (COVID related absence in clinical education of > 1 week) (n=16). Data was collected on a single cohort of eighty (n=80) DPT students in the Class of 2021 who experienced changes in the timing, length, location, or progression of interm…	50-100	Physiotherapy	Performance on the CPI for two Doctor of Physical Therapy cohorts were analyzed: the Class of 2019 (n=82) and the Class of 2021 (n=80) using non-parametric statistics. In the Class of 2021 (n=80), 64 students completed CE II, III and IV experiences without need for learning agreements, and 16 missed 1 to 3 weeks of clinicals due to COVID and participated in an individual learning plan. Mann Whitn…	United States United States	United States	Observational ObservationalRetrospective cohort Retrospective cohort	Observational Retrospective cohort	Observation Observation	Observation	[Davis-2022-Quality-delivered-how-a-pandemic-fo (1).pdf] Students enrolled in this physical therapy program traditionally participate in 38 weeks of clinical experiences embedded in an 8- semester curriculum (Table 1). Year 1, students do not participate in formal clinical education experiences. In Year 2 there are two clinical experiences, six and eight weeks respectively, and Year 3 there are t…	[Davis-2022-Quality-delivered-how-a-pandemic-fo (1).pdf] students, then held a grand round on their cases for the group on Zoom„, answering peer (PT student) questions that helped to guide clinical decision making so that the PT student could produce a timed documentation of an initial examination and plan of care including the submission of billing, referral to other disciplines, and delegation …	Computer based Computer based	Online, Videos of actual or simulated patients		[Davis-2022-Quality-delivered-how-a-pandemic-fo (1).pdf] Simucase [Davis-2022-Quality-delivered-how-a-pandemic-fo (1).pdf] a faculty member was assigned to be the key facilitator post simulation, and faculty who were content experts were also invited to attend, to participate in the online discussions.a Zoom„ meetings in the evening, a minimum of two times per week.	Simucase a faculty member was assigned to be the key facilitator post simulation Zoom	Simucase Objectives: 1. Appraise various resources of information on the patient/client and adapt the examination to the patient/client. 2. Evaluate the patient/client examination-information, using clinical reasoning, and evidence-based practice including outcomes assessment and select an appropriate diagnosis and prognosis. 3. Analyze effective, evidence-based procedures and modify procedures, …	COVID-19										Yes		[Davis-2022-Quality-delivered-how-a-pandemic-fo (1).pdf] Page 19: Self-reflection on skills requiring more rehearsal, development and/or feedback. Used as point of subjective comparison pre- and post-learning plan completion." "Create a user-friendly PowerPoint, pdf, or Spark Video that includes: â— Brief overview of tool use and value in setting â— Time to use â— Link to actual tool â— How t…			yhe Commission on Accreditation in Physical Therapy Education (CAPTE) set the stage regarding rules and regulations and allowed for temporary changes to Doctor of Physical Therapy (DPT) programs due to COVID-19 without pre-approval from the accrediting body to allow for learning adaptations related to COVID-19. According to CAPTE guidelines programs were required to report curricular changes in a…				The strategies deployed were as individualized as possible, and the experiences were thoughtfully selected to expose the learners to situations, timeframes scenarios, and clinical decision-making that would be experienced in the clinical setting. Virtual debriefing with faculty was also used and included extension activities related to student needs or evidence deficiencies (e.g. intervention pro…		Outcomes included Outcomes included [Davis-2022-Quality-delivered-how-a-pandemic-fo (1).pdf] Page 10: student physical therapist clinical performance. [Davis-2022-Quality-delivered-how-a-pandemic-fo (1).pdf] Page 5: Several variables were tracked and evaluated included: adjustments in the core curriculum and clinical education course timeframes, the number of sites scheduled, canceled, and resche…	Student physical therapist clinical performance. Adjustments in the core curriculum and clinical education course timeframes Number of sites scheduled, canceled, and rescheduled the classification of sites canceled (e.g. outpatient vs. inpatient experiences), and the process by which COVID-19 policy was developed and implemented.	The Clinical Performance Instrument (CPI)	Measurement of outcomes Measurement of outcomes [Davis-2022-Quality-delivered-how-a-pandemic-fo (1).pdf] Page 10: The Clinical Performance Instrument (CPI) is commonly used in physical therapy education and has been validated as a measure of student physical therapist clinical performance. The CPI consists of 18 criteria - considered foundational elements in clinical practice - in the areas of pr…
Dennis (2022)	Observational Study Exploring the Efficacy and Effectiveness of a New Model of Peer-Assisted Simulation-Based Learning Clinical Placement	2022	The aim of this study was to translate the existing full-time faculty-led simulation- based clinical placement for PYPT physiotherapy students to a PAL model, and to assess the efficacy and effectiveness of the PAL model from the perspective of peer learners, peer teachers and the faculty supervisors of the peer teachers.	The aim of this study was to translate the existing full-time faculty-led simulation-based clinical placement for PYPT physiotherapy students to a PAL model, and to assess the efficacy and effectiveness of the PAL model from the perspective of peer learners, peer teachers and the faculty supervisors of the peer teachers.	the target population was identified from three groups: 1. All PYPT students. Those students enrolled in Integrated Clinical Science (PATH3002) and Clinical Science Fundamentals (PATH6006) were invited to participate in this study as peer learners. 2. FYPT students enrolled in Physiotherapy Clinics 5 (PHTY4015) were selected to be peer teachers based on their need to complete a fieldwork placemen…	100-500 100-500	The target population was identified from three groups: 1. All PYPT students. Those students enrolled in Integrated Clinical Science (PATH3002) and Clinical Science Fundamentals (PATH6006) were invited to participate in this study as peer learners. 2. FYPT students enrolled in Physiotherapy Clinics 5 (PHTY4015) were selected to be peer teachers based on their need to complete a fieldwork placemen…	100-500	Physiotherapy	For 10 weeks during November and December 2020, 195 students and 19 faculty participated in the placement. Mean MQF scores ranged from 6.4 (SD 0.86) to 6.8 (SD) out of 7; qualitative data reflected positive and negative aspects of the experience. There was a 4% fail rate for penultimate-year students for the placement. Results suggested that peer learners perceived peer-led feedback was of a high…	Australia Australia	United states - should be Australia	Observational ObservationalProspective cohort Prospective cohortMixed-methods Mixed-methods	Observational Prospective cohort Mixed-methods	Survey SurveyObservation Observation	Survey Observation Student assessments	Although the initial funded model was costly, the university recognized the merit of the placement in terms of student outcomes that were found to be comparable to traditional real preparatory placements [2] and the growing concern around the lack of traditional ?eldwork placement options for an increasing number of students.Between 2015 and 2019, anecdotal feedback from both students and faculty…	These involved students working face to face with professional actors who enacted scripted simulated patient (SP) roles in novel scenarios and bespoke life-like environments, rather than real patients in real clinics. From 2014, within the resource restraints of limited space, staff and money, the university continued to implement a derivation of the original model, whereby approximately half the…	Standardised/simulated patients Standardised/simulated patients Given that teaching is a required physiotherapy graduate competency, a mutual and innovative solution was for us to adapt the existing faculty-led model to a near- peer-teaching model, thereby increasing the capacity of our program to include all PYPT students whilst at the same time creating additional FYPT learning and teaching fie…	Standardised/simulated patients, Role play In person	Given that teaching is a required physiotherapy graduate competency, a mutual and innovative solution was for us to adapt the existing faculty-led model to a near- peer-teaching model, thereby increasing the capacity of our program to include all PYPT students whilst at the same time creating additional FYPT learning and teaching fieldwork placements.	Supervisors attended the placement full time with a 1:8 student ratio.The SPs continued to be trained according to best-practice standards for physiotherapy [3“5]; however, their time onsite each day was rationalized to the duration of the clinical encounter, rather than including additional student debrief time. The workspace limitation was addressed by the coincidental availability of an additi…	Supervisors attended the placement full time with a 1:8 student ratio. four bespoke rooms that could each be set up with two hospital beds and other medical paraphernalia (such as oxygen and suction) to mimic the patient rooms of an acute hospital. four rooms with patient plinths that could be set up as rooms in an outpatient clinic area. To support peer teachers, each was assigned a faculty supe…		COVID-19 The impact of the PAL model on the faculty themselves was another subtheme, whereby a lighter supervisory role was appreciated at a time where staffing levels were stretched with the impact of the COVID-19 pandemic. It significantly lightened the load for me, which is important when staffing is getting ever more stretched. With the advent of the COVID-19 pandemic in 2020, and the limited…				During November and December 2020, 171 PYPT students undertook the fully sim- ulated placement in one of two 3 week blocks	During November and December 2020, 171 PYPT students undertook the fully sim- ulated placement in one of two 3 week blocks					Yes		Assessment of the FYPT student performance was undertaken by two additional faculty supervisors who each remained full time at one site for the duration of the placement.These supervisors were each responsible for up to 7 FYPT students, observing their performance as peer teachers, and providing daily feedback as to performance, with titration and remediation where required. Assessment of all stu…		Four measures were used to evaluate the fully simulated placement: 1. Penultimate-year placement fail rate of both student cohorts was collected and com- pared to 2019 data, where the student fail rate for the simulated placement was 9 percent. 2. The quality of the teaching and feedback received from their peer teacher is most important for peer learners [17]. Accordingly, peer-learner students …		The first feedback theme was the PAL model itself. It was recognized as enhancing collaborative learning and providing a less stressful environment for peer learners. There was an appreciation that peer teachers were afforded new insights into the challenges of student supervision, while at the same time managing to navigate their learners toward competency and successful completion of the placem…	Some students did not anticipate the non-clinical interpersonal issues that might arise during fieldwork placement, such as interpersonal problems, and found these difficult. Time management was another peer teacher-centered issue. Took some time to realize that supervising is largely managing/handling personal and interpersonal issues (such as students taking feedback personally). I found it dif…	Barriers of SCP Barriers of SCP	Establishing a climate of trust and support; using non-judgmental language; and allowed students time to self-assess. Mentorship and the autonomy and flexibility of the model were also described as being positive. The opportunity for reflective practice was identified as an unanticipated constructive facet, and the authenticity of the simulated environment was described as helpful in having stude…		Outcomes included Outcomes included [Dennis 2022.pdf] Page 5: Penultimate-year placement fail rate of both student cohorts" "The quality of the teaching and feedback received from their peer teacher" "capture from the peer teachers perspective was their impression of the PAL model, particularly in the context of their previous experiences of traditional ï¬eldwork placements." "positive and negat…	Penultimate-year placement fail rate of both student cohorts Quality of the teaching and feedback received from their peer teacher Create a presentation title about too many evidence synthesis types and the need to organise them	Penultimate-year placement fail rate of both student cohorts was collected and compared to 2019 data peer-learner students completed the measure of quality of giving feedback scale. faculty supervisors wrote plus/delta reflections of their Create a presentation title about too many evidence synthesis types and the need to organise them at the end of their period of supervision.	Measurement of outcomes Measurement of outcomes [Dennis 2022.pdf] Page 5: Four measures were used to evaluate the fully simulated placement: 1. Penultimate-year placement fail rate of both student cohorts was collected and com- pared to 2019 data, where the student fail rate for the simulated placement was 9 percent. 2. The quality of the teaching and feedback received from their peer teacher is …
Dolan (2021)	Evidentiary and theoretical foundations for virtual simulation in nursing education	2021	[Dolan 2021.pdf] to describe the use of VS in nursing education, and its expanded use during the COVID-19 pandemic. The evidence base for its use and the theoretical foundations will be exam- ined, and gaps in knowledge will be identified and critically discussed to maximize the usefulness of VS in nursing education. Theoretically-based recommendations for expanded use of VS will be outlined.he p…	To describe the use of VS in nursing education, and its expanded use during the COVID-19 pandemic. The evidence base for its use and the theoretical foundations will be examined, and gaps in knowledge will be identified and critically discussed to maximize the usefulness of VS in nursing education. Theoretically-based recommendations for expanded use of VS will be outlined. The purpose of this pa…	NA		NA	NA	Nursing	[Dolan 2021.pdf] VS can bridge the gap between theory and practice in nursing edu- cation and has been a vital component to educate future nurses during the global health crisis.VS can bridge the gap between theory and practice in nursing edu- cation and has been a vital component to educate future nurses during the global health crisis. Limitations and knowledge gaps surround VS and its extended…	United States United States	NA	Discussion	Discussion	Not applicable Not applicable	NA	[Dolan 2021.pdf] The COVID-19 pandemic caused a reduction or elimination of in- hospital clinical experiences (Morin, 2020). This increased the use of VS and led faculty to be innovative and create or adopt new virtual simulated activities, often for the first time. VS became a replacement for clinical time, and students were assigned commercial web-based VS to complete asynchronous or synchronou…	[Dolan 2021.pdf] VS became a replacement for clinical time, and students were assigned commercial web-based VS to complete asynchronous or synchronous simulated telehealth visits (Fogg et al., 2020). Faculty would then meet with their students via web- based video conferencing tools to give a handoff report (Fogg et al., 2020), similar to a clinical post-conference. Some faculty developed a combi…	Virtual reality Virtual reality [Dolan 2021.pdf] VS is categorized as high- fidelity screen-based experiences. The learner takes the central role by exerting motor control skills, making decisions, and practicing communication skills (Foronda et al., 2020). Some VS technologies are developed to be used with high-fidelity mannequins in the nursing laboratory. For example, remote-controlled simulat…						COVID-19 The COVID-19 pandemic caused a reduction or elimination of in- hospital clinical experiences (Morin, 2020). This increased the use of VS and led faculty to be innovative and create or adopt new virtual simulated activities, often for the first time. VS became a replacement for clinical time, and students were assigned commercial web-based VS to complete asynchronous or synchronous simula…		Behaviorism, cognitivism, and constructivism are three primary learning theories in nursing education (Bran- don & All, 2010; Torre et al., 2006). While behaviorist learning pedagogy was central to nursing ed- ucation in the 1970s, behaviorism is still widely utilized in both classroom and clinical settings. s in the behaviorist paradigm include teaching procedures such as giving injections (Bevi…				26-50% 26-50% [Dolan 2021.pdf] National guidelines for pre-licensure nursing programs allow for simulation to substitute up to 50% of the real clinical time (Alexander et al., 2015). These guidelines are based on the longitudinal, random- ized, controlled trial by Hayden et al. (2014) with 666 pre-licensure nursing students from 10 nursing programs in the United States. Stu- dents had either trad…		26-50% National guidelines for pre-licensure nursing programs allow for simulation to substitute up to 50% of the real clinical time (Alexander et al., 2015). These guidelines are based on the longitudinal, random- ized, controlled trial by Hayden et al. (2014) with 666 pre-licensure nursing students from 10 nursing programs in the United States. Stu- dents had either traditional clinical experie…		No			Direct costs Many colleges of nursing opted to use open- source simulations to reduce the cost to both colleges and students		Previously, nursing regulatory bodies recom- mended that up to 50% of clinical time could be replaced by simulation, with each state having slightly different guidelines (Bradley et al., 2019). In light of the COVID-19 pandemic, several nursing regulatory bodies made changes to these mandates to facilitate the completion of clinical activities (National Council of State Boards of Nursing, 2020).	VS is categorized as high- fidelity screen-based experiences. The learner takes the central role by exerting motor control skills, making decisions, and practicing communication skills (Foronda et al., 2020).	Limited attention has been given to the setting of simulation. VS can occur both at the nursing laboratory with high-fidelity mannequins or take place virtually on the students computer at home (Foronda et al., 2017). VS may substitute up to half of the clinical experiences, but not all clinical experiences, and nursing students must experience real-life relationships with patients. Little is kno…	However, technology issues are challenging with VS, and they can interfere with the learning experiences and cause frustration and anxiety (Cobbett & Snelgrove-Clarke, 2016; Foronda et al., 2020).		Implementing simulation into curricula requires a systematic, and theoretically founded approach (Jeffries et al., 2015). With the current increase in VS use, greater attention should be paid to the empirical knowledge gaps (amount of time spent in VSs, debriefing processes and setting), and theoretical gaps (affective learning outcomes, accommo- dating learning styles, scaffolding and adult lear…	Effectiveness of SCP Effectiveness of SCP	NA	NA
Donovan (2021)	Expansion of simulation and extended reality for undergraduate health professions education: A call to action	2021	While problematic, this also presents an opportunity to reflect on challenges facing the traditional clinical training paradigm in a rapidly changing and complex health care system and develop sustainable, high-quality competency-based educational models that incorporate rapidly progress- ing technologies. We call for pilot studies to explore specific simulation-based inpatient and outpatient cli…	While problematic, this also presents an opportunity to reflect on challenges facing the traditional clinical training paradigm in a rapidly changing and complex health care system and develop sustainable, high-quality competency-based educational models that incorporate rapidly progressing technologies. We call for pilot studies to explore specific simulation-based inpatient and outpatient clini…	NA		NA	NA	Broad health professionals	We call for pilot studies to explore specific simulation-based inpatient and outpatient clinical rotations for professional and interprofessional training.	Other Other	NA	Discussion	Discussion	Not applicable Not applicable	NA	Current models of simulation and extended reality (augmented/vir- tual/mixed reality) include several effective instructional design fea- tures,1 and studies have demonstrated benefits across health professions educational programs.2“4 These techniques allow for the acquisition of a range of knowledge and skills through deliberate practice, lessen the risk posed to patients and learners, and can …								COVID-19				NA	NA	26-50% 26-50%		26-50%		No						We make a case for the increased adoption of simulation and extended reality technologies through specific simulation-based clinical rotations across health professions and interprofessional education programs. High-fidelity simulation (i.e., high-quality reproduction of the clinical situation) in lieu of some traditional clinical experiences has documented success across educational domains. In …				The role of simulation in health professions education should also extend to interprofessional education. As highly-coordinated, patient- centered, team-based models of care increasingly become the healthcare delivery model of choice, students must also acquire teamwork, collaboration, communication, and leadership skills. Simulation can be leveraged to introduce the various roles in multidiscipl…		NA
Durfee (2020)	Medical Student Education Roadblock Due to COVID-19: Virtual Radiology Core Clerkship to the Rescue	2020	Medical schools were upended by the COVID-19 pandemic, resulting in suspension of all in-person educa- tional activities, and leaving clinical clerkships on hold indefinitely. A virtual curriculum and novel teaching methods were needed to fulfill curricular requirements. We developed a comprehensive virtual radiology clerkship and evaluated the efficacy of this novel method of teaching.	Medical schools were upended by the COVID-19 pandemic, resulting in suspension of all in-person educational activities, and leaving clinical clerkships on hold indefinitely. A virtual curriculum and novel teaching methods were needed to fulfill curricular requirements. We developed a comprehensive virtual radiology clerkship and evaluated the efficacy of this novel method of teaching.	One hundred and eleven medical students were enrolled One hundred and eleven medical students were enrolled in the virtual radiology clerkship. The group of students was het- erogeneous, including students midway through their clinical year, students for whom this was their ?rst clerkship, and MD/PhD students whose laboratory work was put on imme- diate hold.The group of students was het- erogene…	100-500 100-500 One hundred and eleven medical students were enrolled	One hundred and eleven medical students were enrolled in the virtual radiology clerkship. The group of students was heterogeneous, including students midway through their clinical year, students for whom this was their first clerkship, and MD/PhD students whose laboratory work was put on immediate hold.	100-500	Radiogrphy	The Virtual Radiology Core Clerkship was a successful edu- cational experience for medical students despite the back- ground of chaos and anxiety created by the COVID-19 pandemic. Students were able learn the fundamentals ofradiology while respecting social distancing requirements. Students enjoyed the sense of community and engagement afforded by small group homerooms. Personal connections betwe…	United States United States	United States	Observational Prospective cohort	Observational Prospective cohort	Survey Survey	Survey Student assessments	Fears of disease exposure, lack of personal protective equip- ment, and the need for social distancing abruptly exiled medical students from their hospital-based clerkships. On March 17, 2020, the Association of American Medical Colleges provided guidelines suggesting that medical schools pause clinical rotations for medical students (3). Students were quarantined and dispersed to remote location…	The construct of the Virtual Radiology Core Clerkship was designed by the clerkship directors from the three hos- pitals. The s of the Alliance of Medical Student Educators in Radiology (AMSER) were the basis for the 4-week clerkship. Nineteen online Aquifer Mod- ules served as a framework for the clinical material (Aqui- fer, Inc.). These modules emphasize a patient-centered approach to clinical…				The construct of the Virtual Radiology Core Clerkship was designed by the clerkship directors from the three hos- pitals. The s of the Alliance of Medical Student Educators in Radiology (AMSER) were the basis for the 4-week clerkship. Nineteen online Aquifer Mod- ules served as a framework for the clinical material (Aqui- fer, Inc.). These modules emphasize a patient-centered approach to clinical…	A diverse group of lecturers was chosen from the three hospitals to highlight the wealth of expertise at our medical school., a moderator was engaged in most lectures (usually one ofthe course directors) PollEverywhere, the concept of a virtual homeroom model was created, allowing for small group interactive learning to occur. A total of 12 homerooms were formed, across the three hospitals, with …		COVID-19		One reason for the success of the virtual clerkship is consistent with the adult learning theory of blending learning in which presenting material in a variety of formats maximizes educational benefits for a variety of learners (11). Presenting the course content in a variety of learning formats including large group didactic lectures, small group learning, and flipped classroom models created an…		A 4-week virtual radiology clerkship	A 4-week virtual radiology clerkship					Yes		Students were assessed during the course in a similar fash- ion to our traditional in-person clerkship. An ungraded online multiple choice AMSER exam was completed at the midpoint of the course, in order for students to self-identify areas ofstrengths and weaknesses which could guide students study plans for the remainder of the course. The online mul- tiple choice Standardized AMSER Final Exam w…		Standard medical school course evaluation forms were sent to students at the completion of the virtual radiology clerk- ship. The course survey included 32 questions asking the stu- dents to assess facets of the course using a rating system of excellent/good/average/fair/poor (1 = excellent, 5 = poor). Course evaluations were anonymized and were submitted by students before they received their fi…		As part ofthe formal course evaluation, students were asked to list three major strengths of the virtual radiology clerkship. The strength most frequently noted by the students was the small group homeroom sessions. Students felt that the home- room format was interactive and fostered an engaging learning environment. Students identi?ed the enthusiastic and dedi- cated teachers as a course streng…	The most fre- quently cited weakness was the repetition of material in the didactic lectures. At times, didactic content overlapped. Stu- dents also noted that some of the didactic lectures were too advanced for a medical student audience or were too long in duration. Some students felt the virtual format limited the opportunity to build personal connections with faculty and to obtain feedback on…		Both daily homeroom sessions included prepared speaker notes so that the material was uniformly covered across homerooms. The readily accessible teaching material was help- ful for faculty recruitment. Little preparation was necessary to teach, and even junior residents could run a homeroom ses- sion, gaining experience and comfort in teaching. 95% of responding students rated the overall structu…		Outcomes included Outcomes included [Durfee 2020.pdf] Page 4: Assessment Results" "Student Experience	Assessment Results Student Experience	AMSER exam Standard medical school course evaluation forms	Measurement of outcomes Measurement of outcomes [Durfee 2020.pdf] Page 4: online multiple choice AMSER exam" "Standard medical school course evaluation forms were sent to students at the completion of the virtual radiology clerk- ship. The course survey included 32 questions asking the stu- dents to assess facets of the course using a rating system of excellent/good/average/fair/poor (1 = excelle…
Easton (2021)	Clinical educators' perspectives on transitioning to telesupervision: Experiences piloting a telepractice stuttering simulation placement	2021	In this paper, we explore clinical educator (CE) perspectives on the implementation of a telesupervised simulation placement with final year speech pathology students. This project addresses the accessibility of speech pathologists' education by exploring clinical educators' (CE) experiences of transitioning to online clinical education during a telepractice stuttering simulation placement.	In this paper, we explore clinical educator (CE) perspectives on the implementation of a telesupervised simulation placement with final year speech pathology students. This project addresses the accessibility of speech pathologists' education by exploring clinical educators' (CE) experiences of transitioning to online clinical education during a telepractice stuttering simulation placement.	his study reports on qualitative interviews conducted with four clinical educators who undertook telesupervision of final year speech-language pathology students during a telepractice stuttering simulated placement. four clinical educators who undertook telesupervision of final year speech-language pathology students during a telepractice stuttering simulated placement. Four CEs completed an inte…	0-20 0-20 This study reports on qualitative interviews conducted with four clinical educators who undertook telesupervision of final year speech-language pathology students during a telepractice stuttering simulated placement.	This study reports on qualitative interviews conducted with four clinical educators who undertook telesupervision of final year speech-language pathology students during a telepractice stuttering simulated placement. Four CEs completed an interview. While telesupervision was new for the participating CEs, all had previous experience supervising speech pathology students in face-to-face settings. …	0-20	Speech Pathology	Four themes emerged from the interviews: relationships with and between students; reflexive, -- collaborative learning; sustainability; and flexibility-enhanced learning opportunities. Successful transition to online supervision yll was underpinned by an openness to learning, well-developed problem-solving skills, a 11 strong capacity for self-reflection, and peer di support. Four themes specific…	Australia Australia a regional Australian university	Australia	Qualitative	Qualitative	Interviews Interviews semi-structured interviews a	Interviews	Telepractice delivery of stuttering treatment is effective and well documented throughout the literature (see Lowe et al., 2013; McGill et al., 2019), thus it is a relevant practice area for both simulated and client- based telehealth placements with speech pathology students. Previous studies demonstrate benefits for speech pathology students engaged in such telehealth placements (Bridgeman et a…	online clinical education during a telepractice stuttering simulation placementStudents participated in this placement one day per week for five weeks, using simulated client profiles. Duringeach telepractice session, groups of three students alternated the roles of client, clinician, and observer, providing students with the opportunity to implement the Camperdown program (O'Brien et al., 2018),…	telesupervised simulation placement a specialist stuttering telepractice simulation placementStandardised/simulated patients Standardised/simulated patients groups of three students alternated the roles of client, clinician, and observer, providing students with the opportunity to implement the Camperdown program (O'Brien et al., 2018), and the opportunity to take on the role of simulated client.…	Standardised/simulated patients Online	Telesupervised simulation placement - a specialist stuttering telepractice simulation placement Groups of three students alternated the roles of client, clinician, and observer, providing students with the opportunity to implement the Camperdown program (O'Brien et al., 2018), and the opportunity to take on the role of simulated client.Students participated in this placement one day per week for …	development of online-friendly tools	development of online-friendly tools		COVID-19 COVID-19 social distancingrequirements have accelerated the introduction of innovative clinical education practices, including rapid adaptation of clinics involving telesupervision, telepractice and simulation to a completely online model.				Students participated in this placement one day per week for five weeks, using simulated client profiles.	Students participated in this placement one day per week for five weeks, using simulated client profiles.					No			A key issue raised with the move to telesupervision was that CEs "can't have an ear on multiple [student] groups at a time." (CEl) This resulted in a smaller staff to student ratio, increasing the cost of the placement.			Being the client in peer simulation can afford students the opportunity to develop unique and valuable insights into patients' experiences of and feelings about health issues and health care interactions CEs described increasing their own telepractice and telesupervision skills through their transition. This included an opportunity for CEs to learn new telepractice practice techniques through the…	Subtle visual verbal, and other interpersonal cues that typically enable CEs to faciIRate student learning and build a working relationship in face-to-face formats were noted as more difficult to discern in the online mode. To counter this, CEs described implementing specific techniques at the start of the placement to build rapport and foster buy-in from the students regarding the online and sim…	However, the sustainability of telesupervision also needs to be considered from a time and cost perspective. Participants reported a need for an increased educator- to-student ratio to meet student learning needs in the online space, while also identifying the additional time commitment required for telesupervision.	CEs also identified the need for intentional creation of opportunities for social connections between students. They noted how students used the online break-out rooms to catch-up between sessions and recognised students' "social need" (CE2) particularly during the COVID-19 restrictions.Flexibility and problem-solving skills were viewed as fundamental for transitioning to the online telesupervisi…		No outcomes listed No outcomes listed	No outcomes listed
Evans (2024)	A safe place to learn about critical care: First-of-its-kind placement offers an immersive experience that builds students confidence in identifying deteriorating patients	2024	A safe place to learn about critical care First-of-its-kind placement offers an immersive experience that builds students confidence in identifying deteriorating patients	A safe place to learn about critical care First-of-its-kind placement offers an immersive experience that builds students confidence in identifying deteriorating patients.	nursing studentThe unit was not real it was part of a simulated intensive care placement at Liverpool John Moores University		Nursing students. The unit was not real it was part of a simulated intensive care placement at Liverpool John Moores University	NA	Nursing	Feedback from students has been positive, with 92% saying it had enhanced their skills in recognising a patient deterioration, and 100% saying it had developed their understanding of the basic care critically-ill patients need.	United Kingdom United Kingdom	NA	Discussion	Discussion	Not applicable Not applicable	NA	Not many students get the experience of doing a placement in intensive care, so we wanted to give them a taste of what to expect before they qualify, he says	The placement, which counts as 60 hours towards the 2,300 practice learning hours required by the Nursing and Midwifery Council, was developed to be as immersive as possible. The two patient mannequins represented level one critical care where patients require more detailed observations or interventions than can be provided at ward-level and level two, where patients require increased levels of o…	Manikin based Manikin basedIn person In person	Manikin based In person		two patient mannequinsTwo members of staff played the roles of lead consultant and family member.The lighting, the sounds and the ambience were all uniquely ITU. But the icing on the cake was the little touches we made there were observation charts, a nurses station and consultants names on the board.	two patient mannequins Two members of staff played the roles of lead consultant and family member. The lighting, the sounds and the ambience were all uniquely ITU.		COVID-19				The placement, which counts as 60 hours towards the 2,300 practice learning hours required by the Nursing and Midwifery Council, was developed to be as immersive as possible	The placement, which counts as 60 hours towards the 2,300 practice learning hours required by the Nursing and Midwifery Council, was developed to be as immersive as possible					No					During the pandemic, simulated placements were vital in helping students make up placement hours. The Nursing and Midwifery Council granted special dispensation to allow 300 of the required 2,300 placement hours to be in a simulated environment. Universities and other education providers have subsequently been permitted to apply to increase this to 600. These changes have been made permanent as o…	Much-needed preparation for real-lifeA lot of us had never been in intensive care before, so it really helped with our understanding and complemented the work we were doing in the labs and online during the rest of the placement, says Ms Welsh. It improved my communication skills in particular, as we were working in groups.			There are three key steps to getting the most out of simulated placements, says clinical skills tutor Gary Blacker, who helped to run the simulated ITU placement. Fully commit to them, be inquisitive and remember they are a safe space to make mistakes, he says.The key with any simulated placement is that the students have to embrace it, he adds. We always try to make the simulations as real as po…	Given those results, the university is now going to incorporate the placement into its syllabus and there are more plans to develop and improve simulation. We have social workers, paramedics, police and midwives at the university, says Mr Cairns. I don't see why we can't do some kind of interprofessional work, where we involve those disciplines in simulated placements.	No outcomes listed No outcomes listed	No outcomes listed
Fehl (2022)	Medical students' adoption and evaluation of a completely digital general practice clerkship - cross-sectional survey and cohort comparison with face-to-face teaching	2022	This study investigated how medical students participating in a completely online-based GP clerkship accepted, used, and evaluated the new format and its individual components in terms of working enjoyment, learning gain, practical relevance and insights into general practice. To reveal advan- tages and disadvantages of the online-based com- pared to the conventional face-to-face clerkship, it wa…	This study investigated how medical students participating in a completely online-based GP clerkship accepted, used, and evaluated the new format and its individual components in terms of working enjoyment, learning gain, practical relevance and insights into general practice. To reveal advantages and disadvantages of the online-based compared to the conventional face-to-face clerkship, it was of…	fourth year (of six) medical students participating in the digital mandatory 2-week GP clerkship during summer semester 2020; additional cohort comparison with two previous semesters (face-to-face clerkship).e University of LeipzigOut of 192 participants in the digital clerkship, 99 completed our questionnaire (response rate = 51.6%). 4th year medical students at the University of Leipzig who com…	50-100 50-100 99 out of 192 students participating in the online-based clerkship completed the questionnaire	4th year medical students at the University of Leipzig who completed their online-based mandatory GP clerkship between April and June 2020. Fourth year (of six) medical students participating in the digital mandatory 2-week GP clerkship during summer semester 2020; additional cohort comparison with two previous semesters (face-to-face clerkship). Out of 192 participants in the digital clerkship, …	50-100	Medicine	Our online-based GP clerkship was well accepted by the students. Overall, evaluations were particularly positive regarding flexible time management, struc- ture, multifaceted nature of the learning content, per- ceived practical relevance, learning gain, and working enjoyment. Evaluations of the individual teaching components revealed that particularly explicit time slots for exchange with the GP…	Other Other	Germany	Observational Cross-sectional	Observational Cross-sectional	Survey Survey	Survey	During the COVID-19 pandemic, universities around the world were forced to switch to online teaching entirely or partially [1,2]Unlike other German med- ical faculties, medical students at the University of Leipzig were not even permitted to complete their mandatory 2-week general practice (GP) clerkship as usual. To enable the students to follow a normal course of study, we developed a practice-…	The aim of the online-based clerkship was to provide students an insight into general practice with its par- ticularities regarding patient clientele, spatial condi- tions and economic and organizational structure despite the lack of physical presence. The core of our digital clerkship consisted of 10 clinical SOAP*-cases partly linked with videos, based on which the students would have a profess…	Computer based Computer basedVirtual reality Virtual reality	Online Videos of actual of simulated patients					COVID-19				two-week mandatory general practice (GP) clerkship.	two-week mandatory general practice (GP) clerkship.					Yes		As in the conventional clerkship, every student was supervised and graded individually by a GP teacher working in an associated teaching practice. Grading was based on processing of 5 out of 10 clinical cases and the GP teacher’s personal impression of the student’s understanding of general practice in the remote conversations.		A multidisciplinary team including physicians and social scientists developed the two-part question- naire. The first part focused on the online-based clerkship and contained questions addressing the following topics: socio-demographics, career con- siderations, overall assessments regarding the online-based clerkship, assessments of the indivi- dual components regarding working enjoyment, learni…		In our study, students completing the online clerk- ship felt more motivated by their preceptors to become a GP themselves. They also gave better rat- ings for their preceptors for explaining things during the clerkship.		It should be noted that involving GP precep- tors in online teaching requires significant effort. It was not certain in advance whether the GPs would be willing to participate and whether online contact with the students could be integrated into their daily work routine. Since the personnel effort for synchro- nous teaching is considerable, it should be carefully assessed whether it is worthwhile…				Quality of SCP	Survey
Fitzgerald (2017)	Simulated learning activities as part replacement of clinical placements in osteopathy: A case study	2017	This case study outlines simulated learning activities that part replaced clinical placements in oste- opathy education and provides an overview of costs and resources required.	This case study outlines simulated learning activities that part replaced clinical placements in osteopathy education and provides an overview of costs and resources required.	Students enrolled in the third year of the osteopathy program	0-20 0-20	Students enrolled in the third year of the osteopathy program.	Not mentioned	Osteopathy	Student feedback obtained throughout the project suggests structured simulated learning activities may build critical practice skills and be used as an acceptable clinical learning tool.	Australia Australia	Australia	Case study	Case study	No methods described No methods described	No methods described	In 2014, VU significantly increased the first year intake in osteopathy and enrolled 140 students (approximately double the previous year). The larger cohorts have continued with a drastic increase in student numbers from 300 students in 2014 to over 500 students in 2017. The increase in osteopathy student numbers is also occurring at other universities in Australia. These increasing cohorts have…	The simulated learning activity Each simulated learning activity included: Pre-task information page and instructions; 3e6 learning outcomes; A series of pages titled sequentially in accordance with the various components of the consultation (e.g. case history, ex- amination, management). Each included instructions for stu- dents, then short videos of the case scenario with the simulated patient …	Standardised/simulated patients Standardised/simulated patients Professional actors were recruited from a specialist simulation acting agency. Each scenario involved one simulated patient un- dertaking 2 h of home preparation and 2 h of work at the VU campus which included preparation (e.g. organisation of make-up, props such as crutches), training for the scenario with an experi- enced SP traine…	Videos of actual or simulated patients Online	Professional actors were recruited from a specialist simulation acting agency. Each scenario involved one simulated patient undertaking 2 h of home preparation and 2 h of work at the VU campus which included preparation (e.g. organisation of make-up, props such as crutches), training for the scenario with an experienced SP trainer (TD) and filming for the scenario.	Professional actors were recruited from a specialist simulation acting agency. Each scenario involved one simulated patient un- dertaking 2 h of home preparation and 2 h of work at the VU campus which included preparation (e.g. organisation of make-up, props such as crutches), training for the scenario with an experi- enced SP trainer (TD) and filming for the scenario.Experienced osteopaths were …	university online learning platform (Desire2Learn) online access to the video recordings of the simulated patient scenarios, associated questions and learning activities. Each scenario involved one simulated patient un- dertaking 2 h of home preparation and 2 h of work at the VU campus which included preparation (e.g. organisation of make-up, props such as crutches), training for the scenario wit…	[1-s2.0-S1746068916300815-main (1).pdf] Page 2: The project team identiï¬ed the key learning outcomes in sub- jects undertaken by third year students in semester 1 2016. From these key outcomes three clinical scenarios were created. Scenario 1 was the most basic, with the second being more challenging and the third being most complex. All three scenarios were aligned with the graduate outcomes o…					Students participating in simulated learning activity projectWeek 1 or 3 Clinical Placement (5 h)Week 4 Simulated Learning activity 1 (3e5h)Week 5 or 6 Clinical Placement (5 h)Week 8 Simulated Learning activity 2 (3e5h)Week 9 or 10 Clinical placement (5 h)Week 12 Simulated Learning activity 3 (3e5h)Students not participating in projectWeek 1or2 Clinical Placement (5 h)Week 3or4 Clinical Placement…	Students participating in simulated learning activity projectWeek 1 or 3 Clinical Placement (5 h)Week 4 Simulated Learning activity 1 (3e5h)Week 5 or 6 Clinical Placement (5 h)Week 8 Simulated Learning activity 2 (3e5h)Week 9 or 10 Clinical placement (5 h)Week 12 Simulated Learning activity 3 (3e5h)Students not participating in projectWeek 1or2 Clinical Placement (5 h)Week 3or4 Clinical Placement…	26-50% 26-50% Each scenario involved one simulated patient un- dertaking 2 h of home preparation and 2 h of work at the VU campus which included preparation (e.g. organisation of make-up, props such as crutches), training for the scenario with an experi- enced SP trainer (TD) and filming for the scenario. The total cost for each SP per scenario was AUD$360.Osteopaths were paid the usual clinical …			26-50%	Yes		Short quizzes on the information raised in each component; Debriefing is led by a facilitator via a structured discussion to facilitate students in assessing their de- cisions, actions and thought processes about the scenario [9].A trained and experienced osteopathy educator was the activity facilitator and responsible for facilitating discussions and providing the feedback. Students received det…	Direct costs The total facilitator costs of marking submissions and providing written and live feedback was approximately AUD$360 (6 h) per scenario. However with one facilitator per 10 students in a cohort of 100 for three clinical replacement sessions in a semester would still have a lower cost (~AUD$9600 per semester) than providing traditional clinical supervision. Traditional clinical placem…	Student evaluation of the simulated learning activities Students had the opportunity to evaluate each scenario with items grouped into three main areas: a) the case; b) the student's perception of the scenario assisting them in meeting the learning outcomes; and, c) the learning activities. Table 3 provides an overview of the student's feedback across these areas of interest. Fig. 1 outlines stud…		There are a number of positives associated with the imple- mentation of SL in the clinical learning environment. All students are exposed to the same case scenario and task with tailored learning outcomes. This enables a consistent clinical placement experience for all students and ensures that student can see a range of complaints. Educators are able to create typical and novel cases of a diffic…		There are a number of limitations with the development and implementation of SL in clinical education. Initial capital costs require some ?xed and ongoing investment from the teaching institution. These include purchase of recording and editing equipment, potentially a licence to online learning platform (if the institution does not already have access), costs associated with simulated patients a…			No outcomes listed No outcomes listed	No outcomes listed
Fitzgerald (2019)	Simulation can offer a sustainable contribution to clinical education in osteopathy	2019	The aim of the study was to explore whether directed observation of simulated scenarios, as part replacement of clinical hours, could provide an equivalent learning experience as measured by performance in an objective structured clinical examination (OSCE).	The aim of the study was to explore whether directed observation of simulated scenarios, as part replacement of clinical hours, could provide an equivalent learning experience as measured by performance in an objective structured clinical examination (OSCE).	Control (n = 64) Experimental (n = 10) The oste- opathy course at Victoria University (VU) in Melbourne Inclusion criteria Students enrolled in a year 3 full-time student load in the Bachelor of Science (Clinical Science) in 2016. Writ- ten consent was obtained from all participants. Exclusion criteria Students undertaking a part-time load in the Bachelor of Science (Clinical Science) in 2016.	50-100 50-100 Control (n = 64) Experimental (n = 10)	Control (n = 64) Experimental (n = 10). Osteopathy course at Victoria University (VU) in Melbourne. Inclusion criteria: Students enrolled in a year 3 full-time student load in the Bachelor of Science (Clinical Science) in 2016. Written consent was obtained from all participants. Exclusion criteria: Students undertaking a part-time load in the Bachelor of Science (Clinical Science) in 2016.	50-100	Osteopathy	Simulation affords an opportunity to part replace clinical placement hours where the simulation activities are aligned with those that would be undertaken during a clinical placement. The current study provides support for further investigation into part replacement of clinical placements with directed observation of simulated scenarios in osteopathy. Larger cohorts and random- isation of partici…	Australia Australia	Australia	Interventional Quasi-experimental	Interventional Quasi-experimental		Student Assessment	There is currently a minimum number of hours and patient consultations that a student is required to undertake to complete each clinicalplacement unit [2]. However, increasing student numbers, and consequent clinical placement costs, necessitate de- velopment of alternative methods of delivering meaningful osteopathy clinical education. Simulation may facilitate clinical learning [3] and address …	Control group: CP (clinical placement) group (n = 64) These participants completed their clinical placement hours in the VU Student Osteopathy clinic at the Flin- ders Lane campus. The control group participants attended a five-hour shift at the same time in a two-week block during semester 1, 2016 (Table 1). Par- ticipants completed six shifts of 5 hours, for a total of 30 clinical placement hou…	Desire2LearnStandardised/simulated patients Standardised/simulated patientsComputer based Computer basedIn person In person	Videos of actual or simulated patients Online In person		university online learning platform (Desire2Learn)online access to the video re- cordings of the simulated patient scenarios, associated questions and learning activities.	university online learning platform (Desire2Learn) online access to the video recordings of the simulated patient scenarios, associated questions and learning activities.	[s12998-019-0252-0.pdf] Page 4: The learning activities were mapped to the learning outcomes for the clinical and practical skill subjects that the students undertook in semester 1, 2016." "All clinical competencies were mapped against the learning out- comes for the unit. [s12998-019-0252-0.pdf] Page 6: The simulation scenarios included learning outcomes and question prompts designed to facilita…					These participants were emailed a semester schedule for their clinical placement at the commencement of semes- ter 1, 2016. The schedule (Table 1) stated when they had a clinical placement (50%, 3 Ã— 5-h shifts = 15 h), and when they were required to undertake the directed ob- servation of the simulated learning activities (50%, 3 Ã— 5-h learning activities = 15 h). Thus, the experimental group h…	These participants were emailed a semester schedule for their clinical placement at the commencement of semes- ter 1, 2016. The schedule (Table 1) stated when they had a clinical placement (50%, 3 Ã— 5-h shifts = 15 h), and when they were required to undertake the directed ob- servation of the simulated learning activities (50%, 3 Ã— 5-h learning activities = 15 h). Thus, the experimental group h…	26-50% 26-50%			26-50%	Yes		The end of semester Objective Structured Clinical Exam (OSCE) had three stations: 1. Station 1 Reading & Planning (ungraded): review structured case history and plan responses and techniques for stations 2 & 3 2. Station 2 Oral Station: Osteopathic diagnosis & clinical reasoning (graded) where a student discusses likely diagnosis, alternative diagnoses and explains their model of clinical reasoni…	Direct costs Using live simulated patients (SP) was beyond the budget of the project as the cost of training and using an SP is approximately $300“400 per case. Therefore, the cost for 10 participants to undertake 3 clinical scenarios each would be $9000.	All participants undertook their scheduled end of se- mester clinical OSCE assessment in June 2016. The participants received a graded performance on a num- ber of criteria within station two and three and were awarded a global rating for stations two and three (dependent variable).As the two groups of participants were being compared on academic criteria, each groups grade point averages (GPA) p…			This is clearly not a fiscally feasible or sustainable model without sig- nificant external funding.	There can be concerns from academic and clinical staff about replacing any clinical time with an alternative activity that does not involve direct contact with pa- tients. Traditional clinical education models support ex- periential learning for practising and obtaining clinical skills through exposure to patients, however the nature of this environment may mean this is not always the It is also …			Outcomes included Outcomes includedEffectiveness of SCP Effectiveness of SCP [s12998-019-0252-0.pdf] Page 5: Academic performance prior to the commencement of the project was assessed using participants university calculated GPA. A significant difference with a large ef- fect size (p = 0.048, d = 0.79) was observed with the simulation group (6.40 Â± 0.36) having a higher GPA than the control grou…	Academic performance	Pre-course GPA Objective Structured Clinical Exam (OSCE)	Measurement of outcomes Measurement of outcomes [s12998-019-0252-0.pdf] Page 2: measured by their performance in an end of semester OSCE [s12998-019-0252-0.pdf] Page 4: The end of semester Objective Structured Clinical Exam (OSCE) had three stations: 1. Station 1 â€“ Reading & Planning (ungraded): review structured case history and plan responses and techniques for stations 2 & 3 2. Station 2 â€“…
Fogg (2020)	Transitioning from direct care to virtual clinical experiences during the COVID-19 pandemic	2020		The purpose of this project was to assemble a faculty-led task force to develop a set of recommendations for the CON regarding virtual simulation (VS) use in response to COVID-19 clinical site closures.			Undergraduate and graduate students.	Not mentioned	Nursing	Overall, the majority of survey results were positive regarding virtual simulation experiences providing students with valuable opportunities to enhance their learning. Negative comments regarding the impact of COVID-19 on a personal level included issues involving internet access and web conferencing logistics, lack of motivation to study, family difficulties, and faculty in- experience teaching…	United States United States	United States	Mixed-methods	Mixed-methods	Survey Survey	Survey	Texas Woman's University migrated to online didactic and clinical delivery midway through the Spring 2020 semester secondary to restrictions and recommendations related to the Coronavirus Disease 2019 (COVID-19) pandemic. Within the university system, the college of nursing (CON) has three campuses with one located on the main university campus in Denton and two satellite centers located in Dalla…	Many vendors, in order to help during the pandemic, offered products on a trial basis or at a reduced rate for the remainder of the semester. For courses in which there was an identified virtual product need, an individual license was obtained for each student for the selected product. For example, the task force recommended purchasing an individual student license for each student enrolled in th…	Computer based Computer basedVirtual reality Virtual reality	Online, Computer-based virtual case scenarios	The Digital Clinical Experience™ (DCE) simulation software developed by Shadow Health™. The program was designed to advance the skills of critical thinking and comprehension through experiential practice, reflection, and questioning	The Digital Clinical Experience„ (DCE) simulation software developed by Shadow Health„. The program was designed to advance the skills of critical thinking and comprehension through experiential practice, reflection, and questioning (Kelley, 2014). The faculty were able to evaluate essential advanced assessment skills through structured student practice (Kelley, 2014). vSim for NursingLippincott …	The Digital Clinical Experience„ (DCE) simulation software developed by Shadow Health. vSim for NursingLippincott Clinical Experiences: Community, Public, and Population HealthDocuCare. EHRAquifer Pediatrics Virtual Patient Cases. Excellence for Seniors (ACE.S) Case Studies: COVID-19 and Sepsis Unfolding Cases. Simulation Scenario Library Preceptor Development Program Virtual Hospital Telehealth …		COVID-19			Theoretical framework guiding the project: The Jeffries Simulation Framework offered the most practical representation (Jeffries et al., 2015). The concepts reflected in the Jeffries Simulation Framework helped organize the rapid transition of teaching content and equipment needed to avoid gaps in learning when the clinical site experiences were terminated to manage the coronavirus pandemic outbr…	For graduate APRN programs, the state waiver increasing the limit of simulated clinical learning experiences only applied to course-related clinical hours in excess of the minimum standard direct care hours (500 h) required by the Texas Board of Nursing.The state board of nursing does not define an equivalence ratio between simulation and clinical hours for undergraduate or graduate nursing progr…	The task force recommended the use of an equivalence ratio of 2:1 between VS and clinical hours for all hours spent completing VS cases and associated assignments for both undergraduate and graduate pro- grams. For virtual labs and self-study cases that did not provide the same robust learning experience as faculty-facilitated virtual experi- ences, a 1:1 ratio was recommended. When provided by t…		However, more recent evidence sup- ported the use of a higher ratio of 2 clinical hours to 1 hour simulation when used for substitution of traditional clinical experiences (Jimenez, 2017; Sullivan et al., 2019). Evidence to support the 2:1 clinical to si- mulation hour ratio has been validated through the completion of ac- tivities demonstrating higher levels of clinical competence in sig- nifica…			Yes	" Faculty planning VS learning experiences considered the metho- dology to be used for evaluation of student performance appropriate to course-specific simulation objectives and in alignment with the pro- gram's clinical evaluation tool (ex. research-validated rubrics, faculty- designed rubrics specific to experience objectives). For VS products, minimum standard student achievement scores were a…			Undergraduate and graduate student surveys were conducted at the end of the semester using a 5-point Likert Scale to determine the effectiveness of the transition from traditional clinical to virtual clinical experiences.	For pre-licensure baccalaureate programs, the National Council for State Boards of Nursing (NCSBN) (2016) recommends nursing programs utilizing simulation as a clinical substitute for traditional clinical ex- periences, not exceed 50% of its clinical hours. However, a state waiver was granted permitting students in their final year of a nursing edu- cation program to meet clinical s by exceeding …	The majority of students responded with positive com- ments including appreciation for quickly developing a transition plan to virtual learning as a replacement for cancelled clinical experiences, helping to ensure program progression and on-time graduation.After two priority sims, I have learned a lot!!!! I find myself much more confident who to see first because I can analyze patient data now.T…	think that much more flexibility with clinical hours should have happened when we went online. XXX is not an appropriate simu- lation to spend dozens of hours in. It kept me from rounding on the most important units in women's health. At the beginning of the course, I had a genuine interest in pursuing a career in the field, but without seeing what labor and delivery was like and what the NICU en…	students verbalized difficulties with internet connections and issues with web conferencing, lack of motivation to study, family difficulties (i.e. children at home, living with parents, becoming sick with COVID-19, financial issues), and inexperience of faculty with an online environment. Concerns were expressed regarding virtual assignment guidelines, decreased hands on experiences, and the pot…	Transitioning from direct care to vi.pdf] The institutional purchase helped to reduce the financial impact upon enrolled students who were already experiencing pandemic-related hardship.	Faculty exploring the integration of this methodology into teaching and learning environments should consider specific course and program objectives, the evaluation results and limitations discussed, and review best practices regarding the use of virtual resources.		Quality of SCP Experiences of SCP	Survey
Fung (2021)	Evaluation of students' perceived clinical competence and learning needs following an online virtual simulation education programme with debriefing during the COVID-19 pandemic	2021	This study aimed to evaluate the effect of a virtual simulation edu- cation programme on undergraduate nursing students.The specific objectives were. - To examine nursing students' perceived clinical competence be- fore and after a virtual simulation education programme; and. - To compare how well the learning needs were met in the vir- tual simulation education programme comparing with the tradi…	This study aimed to evaluate the effect of a virtual simulation education programme on undergraduate nursing students. The specific objectives were: - To examine nursing students' perceived clinical competence before and after a virtual simulation education programme; and - To compare how well the learning needs were met in the virtual simulation education programme comparing with the traditional…	A total of 188 final year nursing undergraduate students in a 5- yearly curriculum were enrolled in the study. All students were eligible, and no students declined to take part in the study. Twenty- four students did not complete the whole questionnaire on the second simulation day. Before the study, they processed basic and ad- vanced nursing skills. They completed most of their clinical practi-…	100-500 100-500 188	A total of 188 final year nursing undergraduate students in a 5-yearly curriculum were enrolled in the study. All students were eligible, and no students declined to take part in the study. Twenty- four students did not complete the whole questionnaire on the second simulation day. Before the study, they processed basic and advanced nursing skills. They completed most of their clinical practicum …	100-500	Nursing	scores in communication (t = 11.25, p < .05) and critical thinking (t = 3.24, p < .05) were significantly lower in the simulated environment but significantly higher in the nursing process (t = ˆ’2.69, p < .05), compared with the traditional environ- ment. At Post 2, the scores in communication (t = 6.88, p < .05) and critical thinking (t = 2.07, p < .05) were significantly lower in the sim- ulat…	Other Other School of Nursing, Li Ka Shing Faculty of Medicine, The University of Hong Kong Hong Kong	Hong Kong	Interventional Pre-Post study design	Interventional Pre-Post study design	Survey Survey The overall student satisfaction was measured with a 7- point Likert scale at the end of each simulation session (1 = not satisfied at all to 7 = extremely satisfied).	Survey	COVID- 19 has presented us with unique and difficult challenges for clinical teaching and learning as the undergraduate nursing clinical practicum was suspended. The final year nursing students suffered the most significant impact owing to a severe deficiency of clinical hours required for skill con- solidation and clinical competencies. Thus, an online nursing educa- tion programme should be dev…	In the educa- tional programme, virtual simulation combined and integration with an immediate postsimulation debriefing in the Zoom platform was used.Debriefing also served as a crucial component in virtual simula- tion pedagogy.It provides a chance that students could reflect on what they have done and notice the strengths and improvement areas in that event (Al Sabei & Lasater, 2016). This prog…	Computer based Computer based	Online, computer-based virtual case scenarios		The facilitators involved in the operations and debriefing were all trained by the principal investigator to use the 3D Model of Debriefing and DxR Nursing SELECT platform in a two- day workshop. The virtual simu- lation was conducted in the DxR Nursing SELECT platform, and debriefing sessions were carried out on the Zoom platform.all students were taught in workshops about how to use the virtual…	The facilitators involved in the operations and debriefing were all trained by the principal investigator to use the 3D Model of Debriefing and DxR Nursing SELECT platform in a two-day workshop. The virtual simulation was conducted in the DxR Nursing SELECT platform, and debriefing sessions were carried out on the Zoom platform. A facilitator would be assigned to a group with 6- 7 students.	[Fung-2021-Evaluation of students' perceived cl.pdf] Page 4: The clinical competencies were aimed to enhance clinical competence by prioritizing and selecting the most pertinent items relating to the simulated patient in domains of chart assessment, physical assess- ment, nursing diagnosis, nursing intervention, evaluation and clinical judgements.	COVID-19 COVID- 19 has presented us with unique and difficult challenges for clinical teaching and learning as the undergraduate nursing clinical practicum was suspended.The current COVID- 19 situation pro- vided a precious chance to investigate the effectiveness of virtual simulation implementation in the clinical nursing curriculum.				The virtual simulation education programme provided for the stu- dents was a two- day workshop. Each session consisted of a 4- hr vir- tual simulation session and 4- hr debriefing. wo whole- day (16 hr) virtual simulations were provided for the Cronbach's Alpha 0.95 0.97 entire class. The first day was held in March 2020, and the second day was held after a week from the first day. On each simula…	The virtual simulation education programme provided for the stu- dents was a two- day workshop. Each session consisted of a 4- hr vir- tual simulation session and 4- hr debriefing. wo whole- day (16 hr) virtual simulations were provided for the Cronbach's Alpha 0.95 0.97 entire class. The first day was held in March 2020, and the second day was held after a week from the first day. On each simula…					Yes		After the simulation, students would receive feedback from the DxR system. The system will generate a raw score of what pertinent items were chosen cor- rectly. Facilitators would also facilitate students by the use of a 3Ddebriefing model		The results from the CLECS indicated that the programme was successful. Students have rated themselves performing better in clinical competencies with a combination of a virtual simulation platform and immediate post- simulation debriefing session within the education programme. Also, no significant differences were found in the teaching- learning dyad, self- satisfaction and self- confidence whe…		The virtual simulation could eliminate the disadvantages of inadequate time, resources and opportunities to practice in clinical fields. Therefore, students found that the virtual simulation educa- tion programme met their learning needs, as it served the purpose of consolidating their prioritization of nursing diagnosis and receiving immediate feedback on performance	On contrary, students revealed that learning in a virtual simu- lation platform had profoundly lacked communication and criti- cal thinking elements compared with the traditional environment. These elements were also essential in nursing practice. The user in- terface in the platform only allowed students to select the most per- tinent relating to the virtual patients. No direct communication was…		The debriefing process was intended to re- veal the students' experiences, performance and issues encountered during the simulation. Immediate guided debriefing was essential for students to understand their performances. Thus, we opted to offer immediate post- simulation guided debriefing to students. The facili- tators were given guidelines to use the 3D model to guide students to explore their…	Group debriefing enabled a collaborative learning environment to learn from peers in understanding conceptual knowledge and chairside clinical problem- solving. In future practice, nursing educators could adopt the debriefing model in their teaching curriculum. Students could then transfer and assimilate their learning in simulation to work behaviours	Outcomes included Outcomes included [Fung-2021-Evaluation of students' perceived cl.pdf] Page 1: This study aimed to evaluate the effect of a virtual simulation education programme with debriefing in undergraduate nursing students. Perceived clinical competence and learning needs of students in a simulation environment were also measured. [Fung-2021-Evaluation of students' perceived cl.pdf] Page …	Perceived clinical competence. Overall perceptions of traditional clinical and simulation settings to understand the perceived similarities and differences between the two settings." "overall student satisfaction Student satisfaction	The Clinical Competence Questionnaire (CCQ) [ The Clinical Learning Environment Comparison Survey (CLECS) The overall student satisfaction was measured with a 7- point Likert scale at the end of each simulation session- questionairre	Measurement of outcomes Measurement of outcomes [Fung-2021-Evaluation of students' perceived cl.pdf] Page 4: Perceived clinical competence. The Clinical Competence Questionnaire (CCQ) [(Liou & Cheng, 2013)] with 47- item was used. It measured the perceived clinical competence of nursing students. It contains four main competency components: nursing professional behaviours (16 items, scores range …
Gospodarevskaya (2019)	Economic evaluation of simulated and traditional clinical placements in occupational therapy education	2019	This economic evaluation complements results of the randomised controlled trial that established non-inferiority of the learning outcomes of a one-week simulated clinical placement (SCP) in occupational therapy qualifying degrees in comparison to an equivalent tradi- tional clinical placement (TCP). This companion study presents detailed cost analyses of two placement alternatives and a cost-bene…	This economic evaluation complements results of the randomised controlled trial that established non-inferiority of the learning outcomes of a one-week simulated clinical placement (SCP) in occupational therapy qualifying degrees in comparison to an equivalent traditional clinical placement (TCP). This companion study presents detailed cost analyses of two placement alternatives and a cost-benefi…	Because the resources were used by all the stu- dents (N = 680), the cost analysis was based on this actual number of unit participants. The cost data collec- tion was embedded in the RCT as an integral part of the trial-based economic evaluation. f students enrolled in the course with TCP. e current Heads of Occupational Therapy Pro- grams fromAustralian universities tThe target popu- lation com…	20-50 20-50	Because the resources were used by all the students enrolled in the course with TCP (N = 680), the cost analysis was based on this actual number of unit participants. The cost data collection was embedded in the RCT as an integral part of the trial-based economic evaluation. Current Heads of Occupational Therapy Programs fromAustralian universities. The target population comprised of decision mak…	20-50	Occupational therapy	From the universities perspective the average cost per student ranged from AUD$460 to AUD$1511 for simu- lated and AUD$144 to AUD$1112 for traditional placement. From the health care sector perspective, the difference in costs favoured simulated placements for four implementations and traditional placements for five. In the Discrete Choice Experiment respondents preferred traditional rather than …	Australia Australia	Australia	Economic evaluation	Economic evaluation	Survey Survey Trial-specific cost collection templates were developed and piloted prior to being distributed to site investiga- tors, who were instructed in the method and practicali- ties of the cost data collectionFocus groups Focus groups Willingness-to-pay was assessed using the answers to the Discrete Choice Experiment and Contingent Valuation tasks completed by participants of a workshop th…	Survey Focus groups	In response to the growing enrolments, an increasing number of Aus- tralian universities have been incorporating simulation- based learning into occupational therapy curricula. I					. simulated of?ce and interview roomsFor SCPs, costs per student also included staff time in natural units, namely the number of hours spent in preparation for the SCP program (staff recruiting, organising and participating in training, meetings, case material updates etc.) and delivering the placement (clinical supervision, assessment etc.). The time of vol- unteers who participated in the case …	Simulated office and interview rooms IT and video recording The SCP involved the use of shared resources (e.g. educators teaching time, lecture/consultancy rooms, access to the actors playing the part of patients or clients, video equipment, etc.).						a 40 hour block in mental health, physical or vocational rehabilita- tion courses in the ffirst or second years of study	a 40 hour block in mental health, physical or vocational rehabilita- tion courses in the ffirst or second years of study					No			From the universities perspective, the cost per stu- dent in seven out of nine rounds of the SCP exceeded the cost of TCP by an average of AUD$238. One univer- sity without previous SCP experience administered two separate SCPs rounds (Sites#5/#7), the cost in the first round was three times the cost of the second. It is possi- ble that the experience gained in the first round (nine students) tra…		In Australia, the professional accrediting body for occu- pational therapy currently allows up to 200 of the mandatory 1000 clinical placement hours to be completed via simulation activities.	The difference in costs between an SCP and a TCP favoured the SCP for four implementations and the TCP for ?ve (combined perspective). In the subgroup of the universities with high cost of administrative overheads that procured TCPs in public health care settings, the SCP program, if delivered at a large scale with competent staff at a less than senior salary rate, could be an important cost-sav-…		Notwithstand- ing reservations about cost-benefit analyses, the respon- dents generally favoured TCP over SCP in our research.			Outcomes included Outcomes included [Gospodarevskaya-2019-Economic evaluation of si.pdf] Page 3: Assessment of costs [Gospodarevskaya-2019-Economic evaluation of si.pdf] Page 4: Assessment of bene?ts" "In addition to the type of placement (TCP or SCP), three other attributes for the Discrete Choice Experi- ment were selected by the study team based on their experience in sourcing the TCPs and the…	Assessment of costs Assessment of benefits Placement availability Percentage of students who did not have an opportunity to demonstrate competency according to the Student Practice Evaluation Form-Revised (SPEF-R, Rodger et al., 2016), SCP staff hours	The cost calculations involved a series of steps: (i) the types of resources used for each category of placement were identifi¬ed; (ii) the resources required for each activity were measured; (iii) corresponding dollar values (e.g. staff hourly rates) were assigned to each type of resource; and (iv) the total costs for an SCP and a TCP were calculated. Discrete Choice Experiment and a Contingent…	Measurement of outcomes Measurement of outcomes [Gospodarevskaya-2019-Economic evaluation of si.pdf] Page 3: The cost calculations involved a series of steps: (i) the types of resources used for each category of placement were identiï¬ed; (ii) the resources required for each activity were measured; (iii) corresponding dollar val- ues (e.g. staff hourly rates) were assigned to each type of resour…
Grant (2021)	The use of simulation in occupational therapy education: A scoping review	2021	This scoping review seeks to identify and summarise the available evidence exploring the use of simulation within occupa- tional therapy pre- registration education. The research question identified to guide the review was What is the evidence that simulation is being used as an ed- ucational approach within pre- registration occupational ther- apy education?	This scoping review seeks to identify and summarise the available evidence exploring the use of simulation within occupa-tional therapy pre-registration education. The research question identified to guide the review was: What is the evidence that simulation is being used as an educational approach within pre-registration occupational therapy education?	32 studies identified		32 studies identified	NA	Occupational Therapy	A total of 32 papers were included within the review. Four themes were identified and explored: simulation methods, authenticity, global approaches to sim- ulation, and relationship to practice education. Conclusion: Simulation is taking place in many different forms within occupational therapy internationally. It is positively received by students and may provide an ef- fective replacement for p…	Other Other	NA	Review-Scoping	Review-Scoping	Secondary evidence Secondary evidence	Secondary evidence										An experience offering high levels of authenticity and complexity which should directly replicate real placement interactions, and should be assessed in a similar manner - citing Imms et al. (2017)			Imms et al. (2018) carried out the largest trial to have taken place with regards to simulation within occupational therapy. They compared outcomes of a 40- hour simulated placement with those of a 40- hour traditional placement. This robust Australian multi- centre randomised controlled trial identified that students undertaking simulated place- ments achieved non- inferior outcomes to those und…		The substitution of simulated learning for practice edu- cation in occupational therapy is also comparatively new, with Australian students permitted to undertake up to 20% of the required 1,000 hours of practice eductaion with a well- designed simulation experience (OTC, 2013, p. 13) and British pre- registration education programmes able to re- place up to 40 of their 1,000 hours (4%) with simu…	Imms et al. (2018) carried out the largest trial to have taken place with regards to simulation within occupational therapy. They compared outcomes of a 40- hour simulated placement with those of a 40- hour traditional placement. This robust Australian multi- centre randomised controlled trial identified that students undertaking simulated place- ments achieved non- inferior outcomes to those und…	0-25%		No					The substitution of simulated learning for practice edu- cation in occupational therapy is also comparatively new, with Australian students permitted to undertake up to 20% of the required 1,000 hours of practice eductaion with a well- designed simulation experience (OTC, 2013, p. 13) and British pre- registration education programmes able to re- place up to 40 of their 1,000 hours (4%) with simu…					It is possible that simulation could be used not only as preparation for practice but also to augment or replace placements in which students are unable to practice their skills. The purpose of undertaking placement learning in occupational therapy is widely understood to support integration of knowledge derived from formal education with practice in order to establish professional competence (Im…	No outcomes listed No outcomes listed	No outcomes listed
Hansen (2017)	Effect of Sequence of Simulated and Clinical Practicum Learning Experiences on Clinical Competency of Nursing Students	2017	this study explored students clinical competency outcomes following a unique model of clinical education delivery using 2 different sequences of blocks of SLEs and CLEs during students first medical- surgical nursing practicum rotation.The specific research questions were: (1) Does the sequence of blocks of SLEs and CLEs affect the clinical competency development of nursing students? and (2) Does…	This study explored students clinical competency outcomes following a unique model of clinical education delivery using 2 different sequences of blocks of SLEs and CLEs during students first medical-surgical nursing practicum rotation.The specific research questions were: (1) Does the sequence of blocks of SLEs and CLEs affect the clinical competency development of nursing students? and (2) Does …	48 participated in all 3 data collection time points students enrolled in their first medical-surgical nursing practicum coursethis study was conducted at a large midwestern school of nursing and at various clinical units in metropolitan hospitals. Of the 120 students initially invited to participate in the study, 71 enrolled for a 59% response rate. Of the 71 originally enrolled, 48 participated…	20-50 20-50 48 participated in all 3 data collection time points	48 participated in all 3 data collection time points. Students enrolled in their first medical-surgical nursing practicum course. This study was conducted at a large midwestern school of nursing and at various clinical units in metropolitan hospitals. Of the 120 students initially invited to participate in the study, 71 enrolled for a 59% response rate. Of the 71 originally enrolled, 48 participa…	20-50	Nursing	No significant differences in competency scores between the 2 groups across the 3 time points were found. Using alternative models of clinical and simulation learning may help address barriers to the delivery of clinical education faced by schools of nursing.	United States United States	United States	Interventional Quasi-experimental	Interventional Quasi-experimental		Student Assessment	Simulated learning experiences (SLEs) as a substitute for a portion of traditional CLE have gained interest for the past decade, but nurse educators continue to seek evidence supporting this practice.there is insufficient research on which to develop evidence-based practices to create new models of clinical education delivery that incorporate simulation as a component. In particular, because the …	Before the start of the semester, students enrolled in their first medical-surgical nursing practicum course were randomly assigned by the course coordinator to 1 of 2 sequences: SLE during the course of a 7-week period followed by CLE for 7 weeks (group S-C) or CLE for 7 weeks followed by SLE during the course of a 7-week period (group C-S). Students attended each block of SLE and CLE in the sam…	Manikin based Manikin based the high-fidelity simulation room and manikinComputer based Computer based For the medium-fidelity virtual simulation, students completed independently a computer- generated program on the topic of diabetes mellitus that included preselected debriefing questions.	Manikin based In person	The high-fidelity simulation room and manikin. For the medium-fidelity virtual simulation, students completed independently a computer- generated program on the topic of diabetes mellitus that included preselected debriefing questions.	text readings, a quiz focused on the simulation topic, a tentative plan of care, and a review of the specific simulation scenario objectives, associated patient charts, laboratory results, and medication administration record.Simulations were run by instructors who received training before the start of the study along with a step-by-step manual with instructions to ensure all SLE and debriefing s…	Text readings, a quiz focused on the simulation topic, a tentative plan of care, and a review of the specific simulation scenario objectives, associated patient charts, laboratory results, and medication administration record. Simulations were run by instructors who received training before the start of the study along with a step-by-step manual with instructions to ensure all SLE and debriefing …					Each high-fidelity simulation followed the NLN/Jeffries framework for simulation and included 4 vignettes for each simulation day on topics including pain management, heart failure, and chronic obstructive pulmonary disease/pneumonia.	For the SLE, spread over a 7-week period, students participated in 3 high-fidelity simulation days, each lasting 4 hours, and 1 medium-fidelity virtual simulation occurring between the first and second high-fidelity simulation days The ratio of simulation to clinical hours for the semester was 1:4.	For the SLE, spread over a 7-week period, students participated in 3 high-fidelity simulation days, each lasting 4 hours, and 1 medium-fidelity virtual simulation occurring between the first and second high-fidelity simulation days The ratio of simulation to clinical hours for the semester was 1:4.	26-50% 26-50% The National Council for State Boards of Nursing (NCSBN) recently conducted the National Simulation Study to explore student outcomes when CLEs were replaced with SLEs for 25% or 50% of the time allotted to clinical learning.2,5 Results of the study revealed no difference in student outcomes when substituting up to 50% of CLEs with SLEs.		26-50% The National Council for State Boards of Nursing (NCSBN) recently conducted the National Simulation Study to explore student outcomes when CLEs were replaced with SLEs for 25% or 50% of the time allotted to clinical learning.2,5 Results of the study revealed no difference in student outcomes when substituting up to 50% of CLEs with SLEs.		Yes Planned		After completion of their SLE and CLE sequences, students were evaluated during a final high-fidelity simulation vignette approximately 5 weeks after the completion of the semester but before the start of the subsequent semester. A unique type II diabetes mellitus vignette using the same format and with a similar level of complexity as the previous high-fidelity simulation vignettes was used for …		Evaluation of students clinical competency was measured using the CCEI 3 times: (1) during a designated simulation vignette at the end of students SLE rotation, (2) during a preselected clinical day involving a single patient encounter occurring in the final week of students CLE rotation, and (3) after completion of the semester during a follow-up simulation vignette.	the NCSBN has challenged state boards of nursing to develop specific guidelines regarding the use of simulation in prelicensure nursing programs.6 However, there is insufficient research on which to develop evidence-based practices to create new models of clinical education delivery that incorporate simulation as a component. In particular, because the NCSBN National Simulation Study did not stud…			Decreased demonstration of these safety behaviors may have been attributed to an approximately 5-week gap between the second and final measurement points, during which students were between semesters and not attending classes. This gap could have ultimately impacted the retention of key behaviors that are included in this subscale such as medication administration, correct performance of procedur…		This study provides evidence that participation in a block of SLEs preceding or after a block of CLEs may produce similar student outcomes regardless of the sequence of these learning experiences. This unique model of clinical education delivery in nursing programs may aid in addressing the barriers faced by nurse educators such as lack of clinical site availability and increased student enrolmen…	Outcomes included Outcomes included [Hansen-2017-Effect-of-sequence-of-simulated-and (1).pdf] Page 2: clinical competency development of nursing studentsEffectiveness of SCP Effectiveness of SCP [Hansen-2017-Effect-of-sequence-of-simulated-and (1).pdf] Page 10: indings revealed that there were no between-group differences in the CCEI total or subscale scores noted during the study period, suggest…	clinical competency development of nursing students	Creighton Competency Evaluation Instrument (CCEI)	Measurement of outcomes Measurement of outcomes [Hansen-2017-Effect-of-sequence-of-simulated-and (1).pdf] Page 2: Competency was measured 3 times: after each block of simulated and clinical experiences and after a final simulated experience. [Hansen-2017-Effect-of-sequence-of-simulated-and (1).pdf] Page 6: Creighton Competency Evaluation Instrument (CCEI)" "The CCEI is a 23-item tool with 4 subsc…
Hayden (2014)	The NCSBN National Simulation Study: A Longitudinal, Randomized, Controlled Study Replacing Clinical Hours with Simulation in Prelicensure Nursing Education	2014	[Hayden 2014.pdf] Page 26: To determine the long-term impact of substituting simulation for traditional clinical experience, the study subjects were followed for 6 months after beginning their first clinical position as an RN, evaluating performance in three areas (clinical competency, critical thinking, and readiness for practice). Part II of the study also evaluated acclimation to the role of t…	To determine the long-term impact of substituting simulation for traditional clinical experience, the study subjects were followed for 6 months after beginning their first clinical position as an RN, evaluating performance in three areas (clinical competency, critical thinking, and readiness for practice). Part II of the study also evaluated acclimation to the role of the RN for any differences a…	[Hayden 2014.pdf] Incoming nursing students from 10 prelicensure programs across the United States were randomized into one of three study groups: Control: Students who had traditional clinical experiences (no more than 10% of clinical hours could be spent in simulation) 25% group: Students who had 25% of their traditional clinical hours replaced by simulation 50% group: Students who had 50% of t…	500-1000 500-1000	Incoming nursing students from 10 prelicensure programs across the United States were randomized into one of three study groups: - Control: Students who had traditional clinical experiences (no more than 10% of clinical hours could be spent in simulation) - 25% group: Students who had 25% of their traditional clinical hours replaced by simulation - 50% group: Students who had 50% of their traditi…	500-1000	Nursing	[Hayden 2014.pdf] The results of this study provide substantial evidence that substituting high-quality simulation experiences for up to half of traditional clinical hours produces comparable end-of-program educational outcomes and new graduates that are ready for clinical practice [Hayden 2014.pdf] Page 26: The main findings for Part I of the study revealed no significant differences among the t…	United States United States	United States	Interventional Randomised control trial	Interventional Randomised control trial	Survey Survey	Survey Student assessments	[Hayden 2014.pdf] However, the number of undergraduate programs has increased, creating more competition for clinical placement sites. Patient safety initiatives at some acute-care facilities have reduced the number of nursing students permitted on a patient unit at one time, creating even fewer educational opportunities. In addition, faculty members report that restrictions on what students may …	[Hayden 2014.pdf] For students in the two simulation study groups, 25% or 50% of required clinical hours were spent in the simulation laboratory. Control- group students were allowed up to 10% of their clinical hours in simulation. Study sites were allowed flexibility in how they scheduled simulation hours, whether they had pre- or post-conferences, and whether the students had to prepare for the…	[Hayden 2014.pdf] Simulation scenarios involved medium- or high-fidelity manikins, standardized patients, role playing, skills stations and computer-based critical thinking simulations.Manikin based Manikin basedStandardised/simulated patients Standardised/simulated patientsIn person In person	Manikin based Standardised/simulated patients In person, Computer-based virtual case scenarios	Simulation scenarios involved medium- or high-fidelity manikins, standardized patients, role playing, skills stations and computer-based critical thinking simulations.	[Hayden 2014.pdf] Study team members were required to attend three mandatory training sessions to receive education on the NLN/Jeffries Simulation Framework. Study teams were also taught the Debriefing for Meaningful Learning© method (Dreifuerst, 2010). In the training sessions, study team members practiced actual simulation scenarios and conducted debriefings with volunteer stu- dents. During th…						NLN/Jeffries Simulation Framework: clear s, problem solving components were built into the scenarios, fidelity was appropriate for the s, and structured debriefing followed each scenario.							Yes		ATI RN Comprehensive Predictor® 2010 (Assessment Technologies Institute, LLC), a multiple-choice, Web-based, proctored examination. The examination reports a score as a percentage of correctly an- swered items as well as scores for the major content areas and eight nursing dimensions categories. The total score is based on 150 items. Knowledge of the specialty content in each clinical course was …			This study makes a substantial contribution to nursing and the scientific literature which has been void of a large scale, multisite study of simulation across the prelicensure nursing curriculum. This analysis provides valuable data for boards of nursing, who often receive requests from nursing programs to allow time/activities in a simulation lab to be substituted for clinical hours. The better…				These conditions include faculty members who are formally trained in simulation pedagogy, an adequate number of faculty members to support the student learners, subject matter experts who conduct theory-based debriefing, and equipment and supplies to create a realistic environment. BONs should be assured by nursing programs that they are committed to the simulation program and have enough dedicat…		Outcomes included Outcomes included [Hayden 2014.pdf] Page 26: To assess clinical competency, critical thinking, readiness for practice, and acclimation to the RN role, the new graduates were sent a survey consisting of the following evaluation tools at 6 weeks, 3 months, and 6 months after the start of their first RN position: [Hayden 2014.pdf] Page 27: Additional questions used previously in NC…	Clinical competency Critical thinking Readiness for practice Acclimation to the RN role Student Knowledge Students perceptions of how well they feel their learning needs were met in the traditional clinical and simulation environments	Course outcomes (clinical competency and course-level ATI scores) ATI RN Comprehensive Predictor 2010 the Creighton Competency Evaluation Instrument (CCEI) the New Graduate Nurse Performance Survey (NGNPS) Global Assessment of Clinical Competency and Readiness for Practice. National Council Licensure Examination The Clinical Learning Environment Comparison Survey (CLECS)	Measurement of outcomes Measurement of outcomes [Hayden 2014.pdf] Page 10: A total of 847 students consented to participate in the study, and they were randomized into the three study groups. The number of par- ticipants randomized at each site ranged from 60 to 103" "A total of 666 students completed the study. [Hayden 2014.pdf] Page 26: To assess clinical competency, critical thinking, readines…
Hensley (1996)	A comparison of the effectiveness of clinical simulations using standardized patients with actual hospital experiences in high-risk maternity nursing training	1996	The major purpose of this exploratory quasi-experimental investigation was to determine in a high-risk maternity nursing instructional unit for second-semester junior-level baccalaureate nursing students whether clinical simulations (CSs) with standardized patients (SPs) involving participation of an experimental group of eight nursing students were as effective as an actual traditional four-week…	The major purpose of this exploratory quasi-experimental investigation was to determine in a high-risk maternity nursing instructional unit for second-semester junior-level baccalaureate nursing students whether clinical simulations (CSs) with standardized patients (SPs) involving participation of an experimental group of eight nursing students were as effective as an actual traditional four-week…		0-20 0-20	The experimental group comprised eight subjects (six females and two males) who participated in the CSs with the SPs for one session. The comparison group consisted of nine subjects (seven females and two males) who underwent a four-week clinical rotation of experience with patients in a hospital setting. Both cohorts were simultaneously enrolled in Medical-Surgical Nursing I and Family-Child Nur…	0-20	Nursing	Page 73: On the basis of the statistical findings, the following two conclusions were reached: 1. In the training of second-semester junior-level students in a baccalaureate nursing program who participated in high-risk maternity nursing, the use of CSs with PSs appeared to be as effective as a traditional hospital rotation experience in achieving for students a perception of self-efficacy (clini…	United States United States	United States	Interventional Quasi-experimental	Interventional Quasi-experimental	Page 43: The State subscale of the Speilberger State-Trait Anxiety Inventory (Speilberger, 1983) was used to obtain an indication of the level of state anxiety. Page 56: Clinical Self-Confidence Scales (Scenarios Reflecting Perceived Self-Efficacy), Sleight Clinical Anxiety Inventory Scales, and Spielberger's State-Trait Anxiety Inventory (State Anxiety Scale)	Student Assessment	Page 65: As there exists a paucity of actual hospital experiences for students in high-risk maternity nursing, alternative clinical learning opportunities, such as clinical simulations (CSs) with standardized patients (SPs), should be constructed.	Page 45: As indicated previously, three of the leading causes of morbidity and mortality in high-risk maternity nursing include hemorrhage, hypertension, and preterm labor; the simulations written dealt with these problems. Four scenarios were written from actual Page 46: patient experiences that the researcher has had during her obstetrical career, all names are fictitious. The four scenarios (a…	Standardised/simulated patients Standardised/simulated patientsIn person In person	Standardised/simulated patients In person		Page 45: Four scenarios were written from actual Page 46: patient experiences that the researcher has had during her obstetrical career, all names are fictitious. Page 48: After the four case scenarios had been written, they were submitted to faculty, highly experienced maternity nurses, students, and a clinical simulation expert for face and content validity as well as for appropriateness of con…	Four scenarios were written from actual patient experiences that the researcher has had during her obstetrical career, all names are fictitious. After the four case scenarios had been written, they were submitted to faculty, highly experienced maternity nurses, students, and a clinical simulation expert for face and content validity as well as for appropriateness of construction. Eight SPs were t…				Cognitive grasping. Theoretical underpinnings: Introduction to technical rationality. Schon (1987) described the difficulty encountered when one assumes that theoretical knowledge and problem-solving skills, or "technical rationality," are sufficient to train a competent practitioner. For Schon (1987), clinical problems are not resolved neatly by a linear problem-solving approach. Solutions to ma…	For construction and implementation of CSs with SPs in high-risk maternity nursing, Schon's (1983, 1987) reflective practicum was chosen as a conceptual model.	Page 51: When the experiment was implemented it lasted six hours.	When the experiment was implemented it lasted six hours.					Yes		For assessment, students were to complete a chart review, history, and physical examination. For nursing diagnosis, students were to decide what was happening to the SP and why the event was occurring. For planning, students were expected to articulate immediate and long-term nursing actions, to formulate the rationale for these actions, and then to educate the patient regarding her pathology. Fo…									Outcomes included Outcomes included [Hensley 1996.pdf] Page 56: Clinical Sdf- Confirtaice:" "t Clinical Anxiety	Clinical Self- Confidence Clinical Anxiety	Measurement of outcomes Measurement of outcomes [Hensley 1996.pdf] Page 56: Clinical Sdf- Confirtaice: Placental Previa 2. Clinical Self- Confidence: Preterm Labor 3. Clinical Self- Confidence: Pregnancy-induced Hypertension 4. Clinical Sdf- Confidatce: Postpartum Hemorrhage" "Sleight Clinical Anxiety hrvoitory: Total Score 6. Sleight Clinical Anxiety Inventory: instroctor-Stndeat interaction 7. …	Measurement of outcomes Measurement of outcomes [Hensley 1996.pdf] Page 56: Clinical Sdf- Confirtaice: Placental Previa 2. Clinical Self- Confidence: Preterm Labor 3. Clinical Self- Confidence: Pregnancy-induced Hypertension 4. Clinical Sdf- Confidatce: Postpartum Hemorrhage" "Sleight Clinical Anxiety hrvoitory: Total Score 6. Sleight Clinical Anxiety Inventory: instroctor-Stndeat interaction 7. …
Hewat (2020)	A framework to support the development of quality simulationbased learning programmes in speech“language pathology	2020	The aim of this paper is to outline the processes and considerations that were central to the development of a simulation-based learning programme. Refi¬‚ecting on this process and the existing literature in simulation, the authors propose a framework that may be used to sup- port the development offuture simulation programmes within SLP.	The aim of this paper is to outline the processes and considerations that were central to the development of a simulation-based learning programme. Reflecting on this process and the existing literature in simulation, the authors propose a framework that may be used to support the development of future simulation programmes within SLP.	The first stage involved formation ofa leadership group of educators from six different Australian universities,		The first stage involved formation ofa leadership group of educators from six different Australian universities.	NA	Speech Pathology	Page 11: This paper has provided a summary of the process and considerations required in the development of a simulation-based learning programme of adult practice in SLP for evaluation as part of a larger programme of research. The authors refi¬‚ections on the process have provided a framework for the development of future simulation-based learning programmes. It is proposed that the framework m…	Australia Australia	NA	Discussion	Discussion	Not applicable Not applicable	NA	dditionally, in Australia, the professions Competency Based Occupational Stan- dards (CBOS)”Entry-level (Speech Pathology Aus- tralia (SPA) 2011) prescribes specific areas of practice (language, speech, voice, fi¬‚uency, swallowing, multi- modal communication) and the units of competency to be achieved by students to be eligible to practice as a certified practising SLP. Therefore, further challe…	. Therefore, it was agreed that the 5 days of sim- ulation for SLP would be provided at the beginning of the placement, before students completed the remainder oftheir allocated workplace placement. This scheduling was perceived by participants at the forum as a more acceptable model for the placement sites and clinical educators hosting students.Simulation-basedlearningprocess. First, it was rec…	Four different modes of simulations were incorporated into the 5-day simulation-based learning programme, including: (1) interaction with simulated patients (actors); (2) interac- tion with peer role play; (3) hybrid simulations (includ- ing SCE and peer observation of simulated patients); and (4) a screen simulation (video case study). The mode ofsimulation was determined by the s, learning need…	Standardised/simulated patients, Videos ofactual or simulated patients, Role play with peers In person	Four different modes of simulations were incorporated into the 5-day simulation-based learning programme, including: (1) interaction with simulated patients (actors); (2) interaction with peer role play; (3) hybrid simulations (including SCE and peer observation of simulated patients); and (4) a screen simulation (video case study). The mode ofsimulation was determined by the s, learning needs of…	he National Simulation Health Service was created as the health service within which the students worked. This environment was developed to provide a context that mirrored a typical adult SLP service and included both bedside and of?ce-based simulations.Resources. For each patient case, clinical resources were developed. A chart refi¬‚ective of a typical hospital medical chart was designed contai…	For each patient case, clinical resources were developed. A chart reflective of a typical hospital medical chart was designed containing various assessment results and chart entries. Other physical resources were developed to enhance the authenticity of the environment such as hand washing signs, bed signs, and posters often seen in a SLP office setting. To support the SCE and student in the simu…	[Hewat-2020-A framework to support the developm.pdf] Page 10: As illustrated in ï¬gure 1, the cyclical process ofdevel- oping the simulated scenarios involves writing of learn- ing objectives, creation of learning activities and mapping these according to learner speciï¬c competency standards and important contextual factors (e.g., setting, simula- tion modes, continuum of care and relevant pri…				The model, extending on Kern et al.s (2009) previous work, and involves seven steps of curriculum development including, problem identification and general needs assessment, targeted needs assessment, goals and objectives, educational strategies, individual assessment/feedback, programme evaluation, and implementation (269), and may enable increased consistency, quality and improved efficiency fo…	It was determined that the simulation-based learn- ing programme for SLP should span 5 days refi¬‚ecting a similar structure used in previous studies (Blackstock et al. 2013, Hayden et al. 2014, Watson et al. 2012). Across identified intermediate placements nationally, 5 days equated to a mean of approximately 20% of the total existing clinical placement time and the simulation-based learning pro…	It was determined that the simulation-based learn- ing programme for SLP should span 5 days refi¬‚ecting a similar structure used in previous studies (Blackstock et al. 2013, Hayden et al. 2014, Watson et al. 2012). Across identified intermediate placements nationally, 5 days equated to a mean of approximately 20% of the total existing clinical placement time and the simulation-based learning pro…	0-25% 0-25%			0-25%	Yes		Assessment ofthe simulation-based learning opportunity is optional and should relate to the context and learner requirements. Ifit is preferred that the simulation-based learning activity is evaluated, an assessment tool should be considered in the initial stages ofthe framework. Ex- amples of these may include checklists or rating scales such as those frequently used in Objective Structured Clin…		Page 11: rning programme, it is important to consider how the components of the programme will be evaluated. Formal evaluation of the utility and efficacy of new simulation-based learning programmes is important to build evidence-based practice in this field. An evaluation protocol may include: (1) student and clinical educator perceptions; (2) investigation of student performance and/or competen…	Similarly in the United States, a 2016 revision to the Standard V-B of the Certificate of Clinical Compe- tence in Speech“Language Pathology noted that clinical simulation is an acceptable alternative method ofdirect clinical practice time, with up to 75 simulation-hours attributable to clinical certification (Council for Clinical Certification in Audiology & Speech“Language Pathol- ogy of the Am…				How- ever, within each simulation, different SCE-to-student ratios were used depending on the clinical learning activity and s of that activity. Such ?exibility was purposeful and aimed to enhance student learning. For example, when students were providing dysphagia education to a patient and his wife, the ratio ofSCE to students was 1:2. This afforded the SCE the opportunity to focus more closel…	The context maybe a professional education programme, professional development for advanced clinical practice or assessment of clinical competency. It may include an organizations commitment to innovation in clinical learning, identification of areas for curriculum develop- ment, gaps in students clinical practice experience, ad- ditional clinical practice for students identified as at risk in th…	No outcomes listed No outcomes listed	No outcomes listed
Hill (2021)	Simulation can replace part of speech-language pathology placement time: A randomised controlled trial	2021	The aim of this study was to determine if speech-language pathology stu- dents achieved a statistically-equivalent level of competency when a mean of 20% of placement time was replaced with simulation compared to placements without a simulation component. The main aim of the current study was to determine if speech-language pathology stu- dents achieved a statistically-equivalent level of com- pe…	The aim of this study was to determine if speech-language pathology students achieved a statistically-equivalent level of competency when a mean of 20% of placement time was replaced with simulation compared to placements without a simulation component. The main aim of the current study was to determine if speech-language pathology students achieved a statistically-equivalent level of competency …	speech-language pathology stu- dentsFinal data were available for 325 students: 150 students in traditional placements, 138 students in protocol- compliant simulationtraditional placements, and 37 students in non-protocol simulationtraditional placements. Students from the six participating universities across three states ofAustralia	100-500 100-500	Speech-language pathology students from the six participating universities across three states of Australia. Final data were available for 325 students: 150 students in traditional placements, 138 students in protocol-compliant simulationtraditional placements, and 37 students in non-protocol simulation traditional placements.	100-500	Speech Pathology	There were no statistically significant differences between groups (traditional vs protocol-compliant simulation + traditional Mann–Whitney–Wilcoxon z = 1.23, df = 286, p = 0.22; traditional vs intention-to-treat simulation + traditional Mann–Whitney–Wilcoxon z = 0.23, df = 323, p = 0.81). This research contributes to the evidence base which suggests that simulation can partially replace traditio…	Australia Australia	Australia	Interventional Randomised control trial	Interventional Randomised control trial		Student Assessment	Within health professional training programmes, providing students with workplace or clinical place- ments is seen as a key component in the development of professional competencies. However, sourcing the right mix of placements to achieve this is challenging. Changes in workplace structures, scope of practice, and an increase in speech-language pathology pro- grammes and consequent student numbe…	a simulationtraditional placement group attending 5 days of simulation prior to their traditional placement Both traditional and simulation traditional place- ments involved students working with adult patients with communication and/or swallowing disorders in hospital (acute and rehabilitation), outpatient, and community contexts. Placements were conducted in a diverse range of settings includin…	High fidelity simulation was designed with physical resem- blance to and functional task alignment with typical placement contexts (Hamstra, Brydges, Hatala, Zendejas, & Cook, 2014) and was chosen to narrow the transfer gap between competency developed in the simulation placement and that required in the subsequent traditional placement.Standardised/simulated patients Standardised/simulated patie…			Clinical educators in the simulation placement were qualified speech-language pathologistsResources included clinical documentation, for example, patient medical charts, X-ray reports, CT head scan reports and videofluoroscopy recordings.The clinical educators facilitating the simulation activities completed a 2-day training programme focussed on general principles of teaching using simu- lation …	Resources included clinical documentation, for example, patient medical charts, X-ray reports, CT head scan reports and videofluoroscopy recordings. The clinical educators facilitating the simulation activities completed a 2-day training programme focussed on general principles of teaching using simulation and specific information about the simulations being used in the placement. Simulated patie…			An alternative learning environment to clinical placements for the development of professional competencies		The simulation framework used in the current study (Hewat et al., 2020) incorporated a gradual transition from simple to more complex scenarios in a high fidelity environment.	All students across all universities who were allocated into the simulationtraditional group completed a standardised simulation placement of 5 days (a mean of 20% of total placement time) prior to completing the remainder of their traditional clinical placement in a workplace clinic.	All students across all universities who were allocated into the simulationtraditional group completed a standardised simulation placement of 5 days (a mean of 20% of total placement time) prior to completing the remainder of their traditional clinical placement in a workplace clinic.	0-25% 0-25% All students across all universities who were allocated into the simulationtraditional group completed a standardised simulation placement of 5 days (a mean of 20% of total placement time) prior to completing the remainder of their traditional clinical placement in a workplace clinic.			0-25%	Yes Planned		COMPASSVR : Competency Assessment in Speech Pathology (McAllister et al., 2013).The assessment process involves rating student perform- ance on behaviourally-anchored rating scales against 11 units of competency. Placement educators rate student performance midway through a placement and at the end of the placement. The students com- petency score is calculated using the end placement ratings and…		The primary outcome measure was scores generated by traditional workplace clinical educator ratings of all students performance on COMPASSVR : Competency Assessment in Speech Pathology (McAllister et al., 2013). COMPASSVR is an online competency-based assessment tool that yields a score that can be validly used to measure speech-language pathology students performance in the workplace (McAllister…		completing the simulation before placement allowed students to practise skills ready for application in the traditional placement.However, it is noted that in a recent randomised crossover design study of nursing students (Hansen & Bratt, 2017), there was no effect of sequence observed: students attending simulation prior to, or followed by, typical clinical learning expe- riences demonstrated no…		Despite these documented benefits, simulation has not been automatically adopted as a teaching and learning strategy in health professional education programmes. Challenges to adoption have included initial time investment, buy-in from admin- istration and academic faculty, ongoing faculty time and support, and financial burden (Motola et al., 2013;Nestel, Brazil, & Hay, 2018).	The content design of the simulation placement itselfwas a critical element in the studys success. The simulation framework used in the current study (Hewat et al., 2020) incorporated a gradual transition from simple to more complex scenarios in a high fidelity environment. The timing of the simulation programme, that is, the sequence of simulation followed by traditional placement time, is anoth…	To assist speech-language pathology programmes in integrating simulation into curricula, it is import- ant to determine whether equivalent clinical compe- tency outcomes can be obtained when individual learning activities and teaching and learning proc- esses used within the simulation placement are altered, and when the timing, sequence, andproportion of simulation placement to overall placement…	Outcomes included Outcomes included [Simulation can replace part of speech-language pathology placement time A randomised controlled trial (1).pdf] Page 2: end-placement clinical competency [Simulation can replace part of speech-language pathology placement time A randomised controlled trial (1).pdf] Page 3: level of com- petency	Clinical competency	Competency Assessment in Speech Pathology (COMPASSVR )	Measurement of outcomes Measurement of outcomes [Simulation can replace part of speech-language pathology placement time A randomised controlled trial (1).pdf] Page 2: nt group attending 5 days of simulation prior to their traditional placement, or a traditional only placement group. Their end-placement clinical competency was assessed using Competency Assessment in Speech Pathology (COMPASSVR ).…
Hoffmann (2007)	The effects of human patient simulators on basic knowledge in critical care nursing with undergraduate senior baccalaureate nursing students	2007	The purpose of the study was to investigate whether par- ticipation in instruction involving high-fidelity human-sim- ulated technology in conjunction with a traditional clinical experience improves basic knowledge ofcritical care nursing with senior baccalaureate nursing students.	The purpose of the study was to investigate whether participation in instruction involving high-fidelity human-simulated technology in conjunction with a traditional clinical experience improves basic knowledge of critical care nursing with senior baccalaureate nursing students.	All students enrolled in a senior-level medical surgical nursing course, Advanced Clinical Problem Solving (ACPS), were asked to participate. Following institutional review board approval, informed consent was obtained from 29 se- nior-level baccalaureate nursing students.	20-50 20-50 (n «½ 29)	All students enrolled in a senior-level medical surgical nursing course, Advanced Clinical Problem Solving (ACPS), were asked to participate. Following institutional review board approval, informed consent was obtained from 29 senior-level baccalaureate nursing students.	20-50	Nursing	Study Results A repeated measures design using paired sample t-tests was used to analyze the data. Significance was determined by P val- ues ?0.05. The analysis showed a significant improvement at 3 months post-HS on the BKAT-6 overall and the following six subscales on the BKAT-6: cardiology, monitoring lines, pulmo- nary, neurology, renal, and other (Table 2). Two subscales on the BKAT-6 that d…	United States United States	United States	Interventional Pre-Post study design	Interventional Pre-Post study design	Knowledge attainment was measured using the Basic Knowledge Assessment Tool-6 (BKAT-6).	Student Assessment		At midpoint, students completed the remaining clinical experience in the SL. One day per week (6.5 hours) in the SL was the allotted time for the participants. Students role played various scenarios of typical patient situations they may encounter postgraduation. In the scenarios, each stu- dent was assigned a different health team member role, thus fostering independent and interdependent decisi…	Standardised/simulated patients Standardised/simulated patients life-sized, computer-controlled human simulators (HS) that are programmed to mimic events en- countered in clinical practiceIn person In person	Role Play, Manikin In person	Life-sized, computer-controlled human simulators (HS) that are programmed to mimic events encountered in clinical practice	Human Simulator Resources available in the School ofNursing include a simu- lation laboratory equipped to replicate a clinical unit or operat- ingroom,state-of-the-artmannequin(SimMan,LaerdalCorp), video equipment, and onsite (one-way mirror) and distance (classroom) viewing capabilities. SimMan is a high-fidelity re- production ofan average-sized adult equipped with an interac- tive software pac…	Human Simulator Resources available in the School of Nursing include a simulation laboratory equipped to replicate a clinical unit or operating room,state-of-the-art mannequin(SimMan,LaerdalCorp), video equipment, and onsite (one-way mirror) and distance (classroom) viewing capabilities. The SL in the School of Nursing includes equipment (operating room table and light, anesthesia machine, bedsid…						ACPS is a required 15-week course that includes 45 hours of classroom lecture and 90 hours of clinical experience. Students completed the first 45 hours of clinical experience on a general medical surgical or stepdown unit and the remaining 45 hours, during the second halfofthe term, in the SL. The traditional clinical experiences were one day a week (6.5 hours) for 7 weeks on the same hospital u…	ACPS is a required 15-week course that includes 45 hours of classroom lecture and 90 hours of clinical experience. Students completed the first 45 hours of clinical experience on a general medical surgical or stepdown unit and the remaining 45 hours, during the second halfofthe term, in the SL. The traditional clinical experiences were one day a week (6.5 hours) for 7 weeks on the same hospital u…					No						life-sized, computer-controlled human simulators (HS) that are programmed to mimic events en- countered in clinical practice. HS as a part of a teaching- learning system have the potential to objectively measure mastery of many psychomotor skills as well as subjectively measure competency of professional traits such as commu- nication, delegation, and interdisciplinary teamwork. HS provides amech…		Even though faculty explained the con- cept and its lack of impact on the final grade for the course, many students expressed additional anxiety throughout the experience. This may have affected some final results in the study. With additional exposure in subsequent classes, some anxiety may be alleviated.	Thoughtfully planned group work has the capability to produce positive effects in student behaviorThe debriefing ses- sions allowed the group members to critique their behaviors and apply theory to actual patient situations. This aspect of group work strengthens critical thinking skills through infer- ence, inductive and deductive reasoning. Professional development to ensure effective teaching	The future of HS in curricu- lum development is in its infancy and will not replace the traditional clinical environment. University faculty must stress to administration the importance of HS to seek funding sources for its incorporation into the curriculum. Once avail- able, it is the responsibility of creative faculty members to incorporate simulation experiences throughout the curricu- lum. Th…	Outcomes included Outcomes included [The Effects of Human Patient Simulators on Bas.pdf] Page 2: basic knowledge ofcritical care nursing with senior baccalaureate nursing students [The Effects of Human Patient Simulators on Bas.pdf] Page 3: Knowledge attainment	Knowledge attainment	Basic Knowledge Assessment Tool-6	Measurement of outcomes Measurement of outcomes [The Effects of Human Patient Simulators on Bas.pdf] Page 3: Basic Knowledge Assessment Tool-6
Imms (2018)	Simulated versus traditional occupational therapy placements: A randomised controlled trial	2018	We conducted a randomised controlled trial (RCT) to inves- tigate the effectiveness of a 40 hour simulated clinical placement (SCP) compared to a traditional clinical place- ment (TCP).	We conducted a randomised controlled trial (RCT) to investigate the effectiveness of a 40 hour simulated clinical placement (SCP) compared to a traditional clinical placement (TCP).	Of 694 students eligible to participate, 570 (82%) consented ( Eligible students were enrolled in the targeted unit of study, with an embedded placement, within six Aus- tralian occupational therapy university programs across five Australian states. Six of the targeted units were in the second of a four year undergraduate program, the other in the first of a two year graduate entry program. 570 (…	500-1000 500-1000 Of 694 students eligible to participate, 570 (82%) consented (	Of 694 students eligible to participate, 570 (82%) consented. Eligible students were enrolled in the targeted unit of study, with an embedded placement, within six Australian occupational therapy university programs across five Australian states. Six of the targeted units were in the second of a four year undergraduate program, the other in the first of a two year graduate entry program. 570 (82%…	500-1000	Occupational therapy	Results: Of 570 randomised students (84% female), 275 attended the SCP and 265 the TCP (n = 540, 94.7% reten- tion). There were no significant differences between the TCP and SCP on (i) examination results (marginal mean differ- ence 1.85, 95% CI: 0.46“3.24; P = 0.087); (ii) unit score (mean (SD) SCP: 71.9 (8.8), TCP: 70.34 (9.1); P = 0.066); or (iii) placement fail rate, assessed using the Stude…	Australia Australia	Australia	Interventional Randomised control trial	Interventional Randomised control trial	Survey SurveySecondary evidence Secondary evidence	Survey Secondary evidence Student assessments	Simulation has been shown to contribute positively to the education of students in a range of professions, including medicine (Brydges, Hatala, Zendejas, Erwin & Cook, 2015; Eagles, Calder, Wilson, Murdoch & Sclare, 2007), nursing (Bradley, 2006; Harder, 2009; Ricketts, 2011) and allied health (Mori, Carnahan & Herold, 2015; Yeung, Dubrowski & Carnahan, 2013). Occupational therapy literature also…	The SCP design was informed by: 1. Key elements of practice education, including learner level and learning outcomes, practice context and processes (Townsend & Polatajko, 2013); 2. Quality criteria for simulation based placements (Rodger, Bennett, Fitzgerald & Neads, 2010); 3. Theoretical perspectives deemed essential for authentic learning (Eraut, 2007; Herrington & Oliver, 2000); and 4. Activi…	Task trainers Task trainersStandardised/simulated patients Standardised/simulated patientsIn person In person	Standardised/simulated patients In person								Principles underpinning the trial SCP design were organ- ised to form the Conceptual Framework for Simulated Clinical Placements (CF-SCP) (Chu, Sheppard, Guinea & Imms, under review). The CF-SCP supports educational choices when designing a quality simulation learning experience and was used to inform the development of two additional occupational therapy SCPs for this study in mental health and …	40 hour simulated clinical placement (SCP) Across the five days of the SCP	40 hour simulated clinical placement (SCP) Across the five days of the SCP	0-25% 0-25% he SCP tested in this RCT only accounted for 4% of the 1000 hours required to meet accreditation standards: the ideal length of any one SCP that aims to replace a TCP has not been established. It is possible that longer SCPs will also be effective, bu			0-25%	Yes		The written examination comprised a series of questions based on a client-focussed, scenario-based clinical report and was implemented one to four weeks after placement. We deemed an examination score difference of =7% (in 0“100% range) to be the minimally educationally mean- ingful difference between groups. Examinations were graded by clinical educators blinded to the students group allocation …			Australian occupational therapy accreditation standards allow up to 200 of a mandated 1000 placement hours to include simulation-based learn- ing. Current Australian accreditation standards allow for 200 of the 1000 required hours of occupational therapy practice educa- tion to be delivered through simulation-based methods (Occupational Therapy Council, 2013), but the optimal amount has not been …	Students who under- took an SCP embedded in early years curricula within an entry-level occupational therapy program achieved equivalent outcomes in professional practice knowledge and skills compared with those who attended a TCP.Analysis of the SPEF-R showed SCP students and supervisors reported more opportunities to demonstrate skills (for example, explaining reasoning, communicating with stak…				This trials robust RCT methods, that were implemented across multiple universities employing varying occupa- tional therapy curricula, support the generalisability of the findings that SCP are not inferior to TCP in achiev- ing students placement learning outcomes for those early in their degree programs. Current Australian accreditation standards allow for 200 of the 1000 required hours of occup…	Outcomes included Outcomes included [Imms-2018-Simulated versus traditional occupat.pdf] Page 3: Outcome measures The written examination comprised a series of questions based on a client-focussed, scenario-based clinical report and was implemented one to four weeks after placement. We deemed an examination score difference of =7% (in 0â€“100% range) to be the minimally educationally mean- ingful…	Student Knowledge Placement performance Student confidence	Examination The SPEF-R Student Level of Confidence Questionnaire	Measurement of outcomes Measurement of outcomes [Imms-2018-Simulated versus traditional occupat.pdf] Page 3: The written examination comprised a series of questions based on a client-focussed, scenario-based clinical report and was implemented one to four weeks after placement. We deemed an examination score difference of â‰¥7% (in 0â€“100% range) to be the minimally educationally mean- ingful di…
Jacobs (2021)	Adapting to the challenges of the global pandemic on genetic counselor education: Evaluating students' satisfaction with virtual clinical experiences	2021	The aim of this study was to evaluate students satisfaction with virtual clinical experiences informing future genetic counseling edu- cation, both during and beyond the global pandemic.	The aim of this study was to evaluate students satisfaction with virtual clinical experiences informing future genetic counseling education, both during and beyond the global pandemic.	one for first- year students (in session 2) and two for second- year studentsMaster of Genetic Counseling programsThe University of Technology Sydney (UTS) Master of Genetic Counseling program Forty- eight students from two cohorts (n = 24 per cohort) par- ticipated in five virtual clinical experiences between April and November 2020.	50-100 50-100 The mean response rate was 68.36% (n = 82.03), with a mean of 16.41 participants responding to each survey from each year group.	One for first-year students (in session 2) and two for second-year students Master of Genetic Counseling programs. The University of Technology Sydney (UTS) Master of Genetic Counseling program. Forty- eight students from two cohorts (n = 24 per cohort) participated in five virtual clinical experiences between April and November 2020.	50-100	Genetic Counseling	Of the first‐year participants, 53% (n = 10) had not observed a genetic counseling consultation before attending the virtual clinical placement. Overall, 92.5% of responses indicated that students were satisfied with the virtual clinical experiences (SD = 0.05). 100% (n = 82) of responses indicated that working with standardized clients was beneficial to learning, encouraged reflection on clinica…	Australia Australia	Australia	Observational Prospective cohort	Observational Prospective cohort	Survey Survey	Survey	Travel restrictions, physical distancing, and limits to clinical placements due to the global pandemic raised enormous challenges for genetic counseling education in 2020. In response, we created authentic virtual clinical experiences in our Master of Genetic Counseling program, mimicking clinical practice: virtual simulation with standardized clients, and virtual clinical placements, including i…	In the simulations, students worked with standardized clients and experienced genetic counselors (facilitators) to pre- brief, role play, and de- brief (McEwen & Jacobs, 2020).We developed two types of virtual clinical experiences: virtual sim- ulations which were adapted from the previously conducted face- to- face simulations (differences between face- to- face and virtual simulations are shown…	In the simulations, students worked with standardized clients and experienced genetic counselors (facilitators) to pre- brief, role play, and de- brief (McEwen & Jacobs, 2020).Standardised/simulated patients Standardised/simulated patients Standardized clients were played by professional actors who each received one hour of training and orientation by CJ prior to the virtual simulations.Computer …	Standardised/simulated patients Online	In the simulations, students worked with standardized clients and experienced genetic counselors (facilitators) to pre- brief, role play, and de- brief. Standardized clients were played by professional actors who each received one hour of training and orientation by CJ prior to the virtual simulations.	Actors were provided with detailed back sto- ries and offered 30 min of online training.Other activities included participating in team meetings, managing organizational tasks, sim- ulated on call queries, triage activities (second- year session 4 only), preparation of a case presentation, participation and reflection on a continuing professional development activity and documentation in a workbo…	Actors were provided with detailed back stories and offered 30 min of online training. Other activities included participating in team meetings, managing organizational tasks, simulated on call queries, triage activities (second-year session 4 only), preparation of a case presentation, participation and reflection on a continuing professional development activity and documentation in a workbook o…	[Jacobs-2021-Adapting to the challenges of the.pdf] Page 2: Learning outcomes for first and second- year students in sessions 2 and 3 were [Jacobs-2021-Adapting to the challenges of the.pdf] Page 3: Learning outcomes were closely aligned with the clinical placement outcomes and included engaging in the delivery of client- centered genetic counseling." "to (a) establish an effective counseling rel…	COVID-19 Travel restrictions, physical distancing, and limits to clinical placements due to the global pandemic raised enormous challenges for genetic counseling education in 2020.				Students worked in teams of six with a supervising genetic counselor for approximately 21 hr over a five- day period to replace three days of clinical placement. Pre- brief involved an introduction to the virtual clinical placement and over- view of the week. Simulated consultations (30 min except for the second- year session 4 which was 45 min) were conducted in pairswith standardized clients pl…	Students worked in teams of six with a supervising genetic counselor for approximately 21 hr over a five- day period to replace three days of clinical placement. Pre- brief involved an introduction to the virtual clinical placement and over- view of the week. Simulated consultations (30 min except for the second- year session 4 which was 45 min) were conducted in pairswith standardized clients pl…					No				Students were invited to participate in the evalu- ation after each virtual clinical experience via an online anonymous survey link. The novel virtual clinical experiences involved synchronousinteractions with standardized clients without formal assessment, providing students with low stakes, hands on clinical experience in a safe environment.	the Human Genetics Society of Australasia (HGSA) Accreditation Committee which requires students to undertake a minimum of 74 days of clinical placement over the two- year pro- gram, including 48 days of clinical placement in Year 2 (Human Genetics Society of Australasia, 2019).The HGSA Accreditation Committee agreed that these vir- tual clinical experiences, in addition to other activities such …	The virtual clinical experiences increased first- year students con- fidence about clinical placement and prepared second- year students for telehealth. the students were comfortable with all aspects of the simulation via Zoom including the de- brief, suggesting that virtual clinical experiences may be a useful learning method even beyond the 2020 pandemic.	In the virtual simulations, 37.78% (n = 17) of responses indi- cated that students agreed (n = 5) or were unsure (n = 12) that Zoom detracted from their clinical learning (see Table 4). F A few participants documented that they found the simulated activity too challenging, although did not ex- pand on the reasons for this when invited. It is possible that this re- sponse may have been due to the …	Comments made by participants about the challenges of counseling via Zoom reflect the barriers identified by genetics health professionals to the use of telegenetics (genetic counseling via telehealth), including the inability to observe nonverbal commu- nication, limitations to psychosocial counseling, difficulty with build- ing rapport and lack of social interaction with colleagues (Zierhut et …			Outcomes included Outcomes included [Jacobs-2021-Adapting to the challenges of the.pdf] Page 3: Satisfaction [Jacobs-2021-Adapting to the challenges of the.pdf] Page 4: Statements were grouped into pre- brief, simulated activity, de- brief, and clini- cal learning (see Table 1). The survey also included five statements designed to evaluate the use of Zoom for the virtual simulation (see Table 4).	Satisfaction	Satisfaction with Simulated Experience Scale	Measurement of outcomes Measurement of outcomes [Jacobs-2021-Adapting to the challenges of the.pdf] Page 3: Satisfaction with Simulated Experience Scale (Levett- Jones et al., 2011)
Jimenez (2023)	Can simulation-based education or other education interventions replace clinical placement in medical radiation sciences? A narrative review	2023	The aim of the narrative review was to explore the current ev- idence relating to education activities in MRS used to replace clin- ical placements hours or part of clinical placement hours, with the intention to identify best practice in clinical replacement for MRS students. The aim was to capture any reported education activity used for replacement of clinical placement hours, although a pre- …	The aim of the narrative review was to explore the current evidence relating to education activities in MRS used to replace clinical placements hours or part of clinical placement hours, with the intention to identify best practice in clinical replacement for MRS students. The aim was to capture any reported education activity used for replacement of clinical placement hours, although a prelimina…	Ultimately, 17 articles were selected for inclusion	0-20 0-20	Ultimately, 17 articles were selected for inclusion	NA	Radiography	Key findings: Planning and development of clinical replacement learning activities in MRSrequires support from a wide range of stakeholders, and evidence from activities already implemented exists. Activities largely encompass an institution-specific focus. Developed clinical replacement activities use a blended approach, with simulation-based education (SBE) as a main teaching platform. Evaluati…	Other Other	NA	Review-Narrative	Review-Narrative	Secondary evidence Secondary evidence	Secondary evidence	in response to increasing student enrolment and workplace pressures from the Coronavirus 2019 (Covid-19) pandemic, a recent focus on health student preparation programs are curricula adaptations4 and replacement of clinical placement time with alternative edu- cation activities	Content and structure of clinical replacement activities Whilst the types of interventions used to replacement clinical placement varies among different educational institutions, two common underpinning approaches were SBE and mixed- educational designs (Table 1 and Fig. 2). Three studies described on-campus clinical replacement activ- ities. Partner et al., described the use of a mixture of reso…	Manikin based Manikin basedStandardised/simulated patients Standardised/simulated patientsComputer based Computer basedIn person In person			Staff resources during clinical replacement activities Student-staff ratios reported in some articles provide insights into the impact of human resources required for clinical replace- ment activities. Whilst a traditional 1:1 supervisor to student model may be expected from clinical placement, this may not be necessary or feasible in a clinical replacement activity. Considering clinical replacem…	Student-staff ratios reported in some articles provide insights into the impact of human resources required for clinical replacement activities. Whilst a traditional 1:1 supervisor to student model may be expected from clinical placement, this may not be necessary or feasible in a clinical replacement activity. Considering clinical replacement activities, staffing relates to specific activities, …		COVID-19 In response to increasing student enrolment and workplace pressures from the Coronavirus 2019 (Covid-19) pandemic, a recent focus on health student preparation programs are curricula adaptations4 and replacement of clinical placement time with alternative edu- cation activities.				here is limited evidence to support that simu- lation hours are equivalent to clinical hours or informing theptimum ratio in MRS. The range of 11e30% presented in one study16 is like that reported in nursing, where it was suggested that no more than 25% of clinical hours be replaced with simulation.13 The current data on MRS students piloted activities reports on blended simulation-based packages…		0-25% 0-25% The range of 11e30% presented in one study16 is like that reported in nursing, where it was suggested that no more than 25% of clinical hours be replaced with simulation	There is limited evidence to support that simu- lation hours are equivalent to clinical hours or informing theptimum ratio in MRS. The range of 11-30% presented in one study16 is like that reported in nursing, where it was suggested that no more than 25% of clinical hours be replaced with simulation. The current data on MRS students piloted activities reports on blended simulation-based packages …	0-25% The range of 11-30% presented in one study is like that reported in nursing, where it was suggested that no more than 25% of clinical hours be replaced with simulation		No			Costs to develop clinical replacement activities were not described in detail in the MRS literature. Costs were described generally, for example, Short and Giles suggested that the contri- bution of Virtual Environment for Radiotherapy Training (VERT; Vertual Ltd) learning resources by multiple institutions to a shared collection, enabled students to have access to a larger suite of re- sources, …	Current evidence suggests that MRS students' knowledge and skills after participating in clinical replacement activities were aligned to their ability to meet competency and learning outcomes of traditional clinical placements.17e20 In one study, Partner et al., found that the simulation package had a positive impact on stu- dents' learning, irrespective of the stage at which it was incorpo- rate…		Bene?ts relating to reduced clinical placement training burden were identi?ed in the literature.14,16,19 This is especially signi?cant in current times, especially due to the Covid-19 pandemic.16,17,19 Similar to studies in nursing, current literature based on MRS stu- dent cohorts supports the concept that clinical replacement in- terventions allow students to develop clinical skills in a safe e…	Generally, clinical placements are not always uniform learning experiences among students as they present a dynamic learning environment where clinical experiences cannot always be planned, but often depend on the number and variety of patient pre- sentations throughout the day. Hence, clinical replacement activ- ities that can largely be planned, can provide standardised learning compared to act…	Cost represents a major factor when planning for substitution of clinical placements. The MRS literature on clinical replacement activities lacks details about the overall cost of the development, implementation, and sustainability of such interventions. This is in line with findings from SBE activities for MRS in general,16 as well as other areas in health and medicine.26,27 As such, expected co…		A major goal in the future will be to affirm the benefit of clinical replacement activities for MRS students. Information from the current narrative review, combined with existing evidence focused on SBE for MRS,10,14,28 may provide a good foundation for further development and scholarship in this area. In addition, integration of evidence relating to clinical replacement activities in other heal…	No outcomes listed No outcomes listed	No outcomes listed
Joung (2022)	Can Virtual Simulation Replace Clinical Practical Training for Psychiatric Nursing?	2022	This study aimed to investigate the potential of VS-based education as an alternative for clinical practical training for psychiatric nursing and provide basic data regarding how it can be optimised as an educational method in the post COVID-19 era. This study also aimed to present basic data concerning strategies and preparations that educators should apply when using VS to facilitate the transf…	This study aimed to investigate the potential of VS-based education as an alternative for clinical practical training for psychiatric nursing and provide basic data regarding how it can be optimised as an educational method in the post COVID-19 era. This study also aimed to present basic data concerning strategies and preparations that educators should apply when using VS to facilitate the transf…	A total of 20 students (six males and 14 females) partici- pated in the interviews. Psychiatric Nursing As the VS-based programme mentioned above was a required assignment that replaced practical training, our data were collected after the end-of-semester grades had been assigned. Among all students enrolled between January and February 2021, those who voluntarily contacted the researchers after …	0-20 0-20 A total of 20 students (six males and 14 females) partici- pated in the interviews.	A total of 20 Psychiatric Nursing students (six males and 14 females) participated in the interviews. As the VS-based programme mentioned above was a required assignment that replaced practical training, our data were collected after the end-of-semester grades had been assigned. Among all students enrolled between January and February 2021, those who voluntarily contacted the researchers after se…	0-20	Nursing	This study comprised a qualitative investigation of the expe- riences of students who participated in VSs as an alternative to practical training for psychiatric nursing. The students who participated in virtual practical training were able to make repeated attempts to solve problems and could work in safe environments, but because the subjects were not real patients, and they worked independentl…	Other Other South Korea	South Korea	Qualitative	Qualitative	Focus groups Focus groups	Focus groups		Context The VS examined in the present study was vSim for NursingTM (co-developed by Laerdal and Wolters Kluwer Health from Lippincott). The nursing college in South Korea from which our participants were recruited used vSim during the second semester of 2020 as part of an online practical-training programme for fourth-year nursing stu- dents that replaced practical training in psychiatric nursin…	Computer based Computer based online practical-training schedule comprised daily nine-hour sessions over a 10-day period.	Online, Computer-based virtual case scenarios	Online practical-training schedule comprised daily nine-hour sessions over a 10-day period.	vSim for NursingTM (co-developed by Laerdal and Wolters Kluwer Health from Lippincott)	vSim for NursingTM (co-developed by Laerdal and Wolters Kluwer Health from Lippincott)		COVID-19				daily nine-hour sessions over a 10-day period	daily nine-hour sessions over a 10-day period					No						their understanding of mental illness was enhanced, and their frequent exposure to medical ter- minology improved their technical competence. Furthermore, they received repeated practice providing therapeutic com- munication and performing mental status examinations (MSEs), which are tasks they had very few opportunities to practice on real people. The participants stated that, for VS-based pract…	The language used in the programme was English, and many students complained that they found the programme difficult because it was not in Korean.However, knowing that actions performed in the VS do not have real-world consequences meant it was difficult to experience the emotions that can arise when interacting with actual humans. When using the VSs, the participants did not experience anxiety o…	Conversely, the patterned learning methods and lack of realism caused some students to focus merely on finding correct answers and completing tasks, hindering education regarding the attitudes that should be adopted when caring for patients with psychiatric illnesses. This characteristic could lower students motivation to actively participate in learning and function as a barrier to effective lea…	For VS-based practical training to replace actual clinical practice, instructor feedback through conferencing and the ability to exchange opinions with peers through team activities were needed. Discussing and receiving feedback on cases not only represented an opportunity to learn from the instructor and peers, but also helped students become more immersed in the programme and was a means of com…			Experiences	Interviews
Judd (2016)	Comparison of Psychophysiological Stress in Physiotherapy Students Undertaking Simulation and Hospital-Based Clinical Education	2016	the aim of the present study is to investigate and compare physiotherapy students stress responses between clinical simulation and hospital settings.	The aim of the present study is to investigate and compare physiotherapy students stress responses between clinical simulation and hospital settings.	Thirty-six undergraduate third-year physiotherapy stu- dents participated in the study with 33 students completing the protocol across both the simulation and hospital settingse clinical simulation unit of an Australian university and at 4 major teaching hospitals	20-50 20-50	Thirty-six undergraduate third-year physiotherapy students participated in the study with 33 students completing the protocol across both the simulation and hospital settingse clinical simulation unit of an Australian university and at 4 major teaching hospitals	20-50	Physiotherapy	Participants experienced stress on clinical placements, irrespective of the clinical education setting (simulation vs. hospital). This study revealed that psychological stress and anxiety were greater during simulation compared with hospital settings; how- ever, physiological stress responses (HR and cortisol) were comparable. These results in- dicate that psychological stress may be heightened i…	Australia Australia	Australia	Interventional Quasi-experimental	Interventional Quasi-experimental	Survey SurveyOther Other	Survey Other- Saliva testing	There has been a concerted effort by some government and health professional bodies to integrate and increase simulation- based clinical education into existing health professional preregistration curriculum. This expanded role of simulation has led many physiotherapy programs to implement clinical models where simulation replaces a proportion ofclinical time,1 and it is presumed that clinical si…	Participants undertook a hybrid clinical model consisting of2 weeks of simulation-based clinical education, followed immediately by 3 weeks of hospital-based clinical placement in the area consistent with the simulation experi- ence, that is, either rehabilitation or acute care clinical areas.To reduce the potential con- founding infi¬‚uence of setting sequence, almost half the partic- ipants (n …	Standardised/simulated patients Standardised/simulated patientsIn person In person	Standardised/simulated patients In person		Standardized patients were played by pro- fessional actors who underwent approximately 4 to 6 hours of physical and case history character training before play- ing each role.clinical simulation unitThe clinical simulation unit is a dedi- cated simulation facility composed of an authentic 6-bed hospital ward, a rehabilitation gymnasium, and attached tutorial room workspacesAll standardized pa- ti…	Standardized patients were played by professional actors who underwent approximately 4 to 6 hours of physical and case history character training before playing each role. clinical simulation unit The clinical simulation unit is a dedicated simulation facility composed of an authentic 6-bed hospital ward, a rehabilitation gymnasium, and attached tutorial room workspaces All standardized patients …						Participants undertook a hybrid clinical model consisting of2 weeks of simulation-based clinical education, followed immediately by 3 weeks of hospital-based clinical placement in the area consistent with the simulation experi- ence, that is, either rehabilitation or acute care clinical areas.	Participants undertook a hybrid clinical model consisting of2 weeks of simulation-based clinical education, followed immediately by 3 weeks of hospital-based clinical placement in the area consistent with the simulation experi- ence, that is, either rehabilitation or acute care clinical areas.					No						A genuine physiological stress response was triggered in simulation, refi¬‚ecting a high fidelity, realistic learning experience, similar to hospital placements with real patients.	Recent research also suggests that learners may feel under closer scrutiny with standardized patients. Standardized patients often recognize the expected level of performance, whereas with authentic patients, underperformance may go undetected.				Outcomes included Outcomes included [Judd 2016.pdf] Page 1: ) acute stress responses [visual analog scales of stress and anxiety, continuous heart rate (HR), and saliva cortisol]	acute stress responses	visual analog scales of stress and anxiety-cortisol levels from saliva Continuous heart rate (HR) State-Trait Anxiety Inventory (STAI)	stress responses were quantified using participant-reported stress and anxiety on 100-mm VASs, cortisol levels from saliva, immediately before and after the patient encounter, coupled with continuous recordings of HR before, during, and after the patient encounter. [Judd 2016.pdf] Page 3: Imperial Stress Assessment Tool." "For time efï¬ciency, psychological stress was measured using a VAS in pre…
Kaminski-Ozturk (2023)	Prelicensure Nursing Clinical Simulation and Regulation During the COVID-19 Pandemic	2023	To examine the complex and quickly evolving interplay between BONs and prelicensure RN programs, this study utilized a pre-post research design to: 1. Document how regulatory bodies supported nursing education programs in the early months of the pandemic using secondary data sources, such as emergency orders and communications sent directly to educational programs. 2. Understand the degree to whi…	To examine the complex and quickly evolving interplay between BONs and prelicensure RN programs, this study utilized a pre-post research design to: 1. Document how regulatory bodies supported nursing education programs in the early months of the pandemic using secondary data sources, such as emergency orders and communications sent directly to educational programs. 2. Understand the degree to whi…	A total of 526 deans and directors provided feedback on our survey To organize the data, researchers utilized NCSBNs Member Board Profiles, a comprehensive database that provides detailed informa- tion about the 59 BONs that are members of NCSBN via an annual survey on Structure and Governance, Licensure Requirements and Operations, Education Requirements, Discipline Practices, Advanced Practice …	500-1000 500-1000 A total of 526 deans and directors provided feedback on our survey,	A total of 526 deans and directors provided feedback on our survey. To organize the data, researchers utilized NCSBNs Member Board Profiles, a comprehensive database that provides detailed information about the 59 BONs that are members of NCSBN via an annual survey on Structure and Governance, Licensure Requirements and Operations, Education Requirements, Discipline Practices, Advanced Practice R…	500-1000	Nursing	During the early days of the pandemic, nearly half of states (n = 24) issued emergency orders or communicated adjustments to their sim- ulation regulation directly to prelicensure RN programs (NCSBN, 2020b). Of those BONs, most (n = 14) adopted a flexible approach, while others (n = 9) temporarily waived simulation-related restric- tions. Out of necessity, most prelicensure RN programs anticipate…	United States United States	United States	Observational Case-control	Observational Case-control	Survey Survey The second phase of the study involved a web-based survey of 1,604 administrators (e.g., deans, directors, or program managers) repre- senting active prelicensure bachelor of science in nursing and asso- ciate degree in nursing programs across the United States	Survey	Shortly after COVID-19 was first identified in the United States in early 2020 (Holshue et al., 2020), nursing programs rap- idly shifted their lecture-based courses to online platforms and turned to SBE to continue students clinical experiences (Martin et al., 2023). To support prelicensure RN programs, states issued emergency guidance and often adjusted thresholds on the use of SBE to replace t…								COVID-19				Programs in these jurisdictions documented a 29% increase in the number of clini- cal hours completed in simulation from the fall 2019 term to the fall 2020 term (Table 2, Figure 1). However, this was largely due to the comparatively lower rates of simulation use prior to 2020 in these locales despite the permissible upper limit (fall 2019: Mdn: 10%, IQR: 6.8%, 20% to fall 2020: Mdn: 39%, IQR: 15…		26-50% 26-50% BONs that communicated their current (2020) simulation regulations without a substantive change were not included in this figure. Fourteen of these 24 BONs (58%) took a flexible approach toward substituting traditional clinical expe- riences for SBE, nine (38%) issued communication advising pro- grams that SBE regulations were waived, and one indicated that programs could substitute…	Programs in these jurisdictions documented a 29% increase in the number of clini- cal hours completed in simulation from the fall 2019 term to the fall 2020 term (Table 2, Figure 1). However, this was largely due to the comparatively lower rates of simulation use prior to 2020 in these locales despite the permissible upper limit (fall 2019: Mdn: 10%, IQR: 6.8%, 20% to fall 2020: Mdn: 39%, IQR: 15…	26-50% BONs that communicated their current (2020) simulation regulations without a substantive change were not included in this figure. Fourteen of these 24 BONs (58%) took a flexible approach toward substituting traditional clinical expe- riences for SBE, nine (38%) issued communication advising pro- grams that SBE regulations were waived, and one indicated that programs could substitute SBEs f…		No					BONs categorized as waived released statements explicitly stating that all regulations in regard to the replacement of tradi- tional clinicals with SBE were temporarily waived. For example, prior to the COVID-19 pandemic, the Florida BON allowed for up to 50% of clinical experiences to be substituted by SBE (Fla. Stat. § 464.019, 2021). During the pandemic, the Florida BON released a statement te…	S imulation is a critical component of nursing education because it allows prelicensure nursing students to hone their clinical skills and knowledge in real-life situations, partic- ularly when in-person clinical placements are limited.	Pandemic- era returns on the NCLEX-RN indicate a slight drop in pass rates among first-time test-takers in the United States: first-time test-tak- ers had an average pass rate of 87.7% from 2018 to 2020, while 2021nd 2022 test-takers had first-time pass rates of 82.5% and 79.9%, respectively (NCSBN, n.d.). It is unclear whether this is a result of broader pandemic conditions or changes in educati…				Outcomes included Outcomes included [Kaminski 2023.pdf] Page 4: Pre-pandemic Simulation Regulation Compared to Pandemic-Driven Emergency Orders by Jurisdiction [Kaminski 2023.pdf] Page 5: Year-to-Year Change in the Proportion of Clinical Hours Completed in Simulation in Jurisdictions Where No Emergency Guidance Was Observed" "Year-to-Year Change in the Proportion of Clinical Hours Completed in Si…	Pre-pandemic Simulation Regulation Compared to Pandemic-Driven Emergency Orders by Jurisdiction Year-to-Year Change in the Proportion of Clinical Hours Completed in Simulation in Jurisdictions Where No Emergency Guidance Was Observed Year-to-Year Change in the Proportion of Clinical Hours Completed in Simulation Grouped by Pre-pandemic Regulation Where Emergency Guidance Was Observed Year-to-Year…	The survey instrument consisted of 14 items divided into three domains: (a) clinical experiences, (b) lecture-based didactic courses, and (c) virtual simulation.	Measurement of outcomes Measurement of outcomes [Kaminski 2023.pdf] Page 3: The survey instrument consisted of 14 items divided into three domains: (a) clinical experiences, (b) lecture-based didactic courses, and (c) virtual simulation. Within the clinical experiences domain, respondents were asked to estimate the proportion of clini- cal hours completed in simulation before the COVID-19 pandemi…
Kaminski-Ozturk (2023)	Virtual Clinical Simulation Adoption and Use by Licensed Practical Nurse/Licensed Vocational Nurse Education Programs During the COVID-19 Pandemic	2023	to identify the degree to which virtual clinical simulation was adopted by LPN/LVN education programs during the early stages of the COVID-19 pandemic to address clinical site restrictions.to identify the practices and activities that educators included under the broad umbrella definition of virtual clinical simulation. Therefore, the current study is guided by two primary research questions: 1. …	To identify the degree to which virtual clinical simulation was adopted by LPN/LVN education programs during the early stages of the COVID-19 pandemic to address clinical site restrictions. To identify the practices and activities that educators included under the broad umbrella definition of virtual clinical simulation. The current study is guided by two primary research questions: 1. To what de…	licensed practical nurse/licensed vocational nurse (LPN/LVN)265 LPN/LVN programs in 44 U.S. jurisdictions responded to the survey A total of 265 respondents representing 44 nursing jurisdictions	100-500 100-500 265 LPN/LVN programs in 44 U.S. jurisdictions responded to the survey A total of 265 respondents representing 44 nursing jurisdictions (Figure 1) pro vided a complete response (i.e., answering at least one item), result ing in a 23.5% response rate.	Licensed practical nurse/licensed vocational nurse (LPN/LVN). A total of 265 respondents representing 44 nursing jurisdictions responded to the survey.	100-500	Nursing	Representatives from 265 LPN/LVN programs in 44 U.S. jurisdictions responded to the survey. Responding programs significantly increased the proportion of clinical hours completed in virtual clinical simulation between fall 2019 (M = 10.7, SD = 15.3) and fall 2020 (M = 35.3, SD = 27.6, p < .001). Furthermore, there was an interaction between clinical site restrictions and term, with a more pronoun…	United States United States	United States	Observational Cross-sectional	Observational Cross-sectional	Survey Survey Representatives from 265 LPN/LVN programs in 44 U.S. jurisdictions responded to the survey. To better understand the degree to which VCS was adopted during the early stages of the pandemic, the extent of clinical site restric tions, and how program administrators currently use VCS, program deans and directors representing all active prelicensure LPN/LVN programs were contacted to pa…	Survey	Nonetheless, the COVID19 pandemic served as an accel erant of sorts, causing many clinical facilities to close their doors to nursing students and thereby increasing education programs Volume 14/Issue 1 April 2023 virtual clinical simulation use.By understanding how LPN/LVN programs increasingly utilized virtual simulation out of necessity during a public health crisis, scholars can begin to iden…	Participants indicated they utilized a variety of methods under the umbrella of VCS (Table 3). Most participants (98.6%, n = 161) reported they used online software packages, such as webbased branching narratives in which students are evaluated on the deci sions they make. More than half of respondents (58.0%, n = 109) utilized videos, including online videos, to support VCS, and a smaller propor…	Computer based Computer based Which format(s) for virtual clinical simulations have your faculty utilized?Watching videosPerform simulations with instructions from stu dents who view the screen remotelyOnline software packagesVirtual reality Virtual reality Augmented reality with technology like Google Glass Augmented reality with a computer screen	Online Virtual reality, Videos of actual or simulated patients, Computer-based virtual case scenarios	Which format(s) for virtual clinical simulations have your faculty utilized?: Watching videos. Perform simulations with instructions from students who view the screen remotely. Online software packages. Augmented reality with technology like Google Glass Augmented reality with a computer screen.	Most participants (98.6%, n = 161) reported they used online software packages, such as webbased branching narratives in which students are evaluated on the deci sions they make.More than half of respondents (58.0%, n = 109) additional funding or resources to enact these changesDespite the uptick in VCS usage, fewer than half of respondents (40.6%, n = 108) indicated their programs received addit…	Most participants (98.6%, n = 161) reported they used online software packages, such as web based branching narratives in which students are evaluated on the decisions they make. Despite the uptick in VCS usage, fewer than half of respondents (40.6%, n = 108) indicated their programs received additional resources, including more funding (32.3%, n = 86), to enact such changes to the curriculum. ut…		COVID-19 n the early stages of the COVID19 pandemic, as clinical site restrictions were implemented, education programs leading to licensed practical nurse/licensed vocational nurse (LPN/LVN) degrees increasingly relied on virtual simulation based experiences to provide clinical training to their students.We sought to identify the degree to which virtual clinical simulation was adopted by LPN/LVN…				A similar shift was identified for programs completing their clinical hours in simulation (F(224, 223) = 2.0, p < .001, n2 < .001). This same trend was observed for clinical hours completed in virtual simulation (F(185, 184) = 2.0, p < .001, n2 = 0.67). The average pro portion of clinical hours completed in virtual simulation was sig nificantly higher in fall 2020 (M = 35.3, SD = 27.6) relative t…		0-25% 0-25% What is the percentage of clinical hours completed/anticipated in simulation?Fall 201918.8 (20.4)What is the percentage of clinical hours completed/anticipat ed in virtual simulation?Fall 201910.7 (15.3)26-50% 26-50% What is the percentage of clinical hours completed/anticipated in simulation?Fall 202038.9 (27.9)What is the percentage of clinical hours completed/anticipat ed in virtua…	A similar shift was identified for programs completing their clinical hours in simulation (F(224, 223) = 2.0, p < .001, n2 < .001). This same trend was observed for clinical hours completed in virtual simulation (F(185, 184) = 2.0, p < .001, n2 = 0.67). The average pro portion of clinical hours completed in virtual simulation was sig nificantly higher in fall 2020 (M = 35.3, SD = 27.6) relative t…	0-25% What is the percentage of clinical hours completed/anticipated in simulation?Fall 201918.8 (20.4)What is the percentage of clinical hours completed/anticipat ed in virtual simulation?Fall 201910.7 (15.3)26-50% 26-50% What is the percentage of clinical hours completed/anticipated in simulation?Fall 202038.9 (27.9)What is the percentage of clinical hours completed/anticipat ed in virtual simu…		No			Costs of simulated clinical placements Have you received additional funding or resources to enact these changes during the fall 2020 term?Yes, we received additional funding32.3%Yes, we received additional resources40.6%27.8%No, we have not enacted any pandemicrelated changes for the fall 2020 term 4.5%. Notably, while the interaction between clinical site restric tions (item 4) and term (ie, fal…			VCS, which requires fewer resources (e.g., space, faculty, time) compared with more established inperson clinical placements and highfidel ity SBE, appears to be, at least to some degree, an established com ponent of the nursing educational landscape (Brown et al., 2021). Furthermore, as VCS holds a distinct cost advantage (Haerling, 2018), broader adoption seems inevitable. Given the relatively …		Currently, questions as to what even constitutes VCS (e.g., computerbased simulation, vir tual reality, augmented reality, etc.) persist (KardongEdgren et al., 2019; Foronda, 2021) due to the lack of standardization.		Programs significantly increased the proportion of clinical hours completed in virtual clinical simulation between fall 2019 (M = 10.7, SD = 15.3) and fall 2020 (M = 35.3, SD = 27.6, p < .001). Given the relatively low cost and comparatively minimal faculty and space requirements of VCS, it inevitably will present an attractive alternative to inperson clinical experiences for nursing education pr…	Outcomes included Outcomes included [Kaminski-Ozturk-2023-Virtual Clinical Simulati.pdf] Page 4: Next, respondents were asked to report the proportion of clinical hours completed in simulation prior to the COVIDâ€‘19 pandemic (fall 2019 term) along with the anticipated proportion of clinical hours to be completed in simulation during the early stages of the COVIDâ€‘19 pandemic (fall 2020 term). M…	Proportion of clinical hours pre-COVID-19 and Early stages of COVID-19 Learning Modality Shifts Clinical Scarcity and Virtual Simulation Adoption	The survey instrument consisted of 12 items, which were divided into three domains: (a) clinical landscape, (b) SBE, including VCS, and (c) lecture-based didactic courses, along with several broader items regarding resources received to implement changes to the curriculum.	Measurement of outcomes Measurement of outcomes [Kaminski-Ozturk-2023-Virtual Clinical Simulati.pdf] Page 4: The survey instrument (Appendix A.2) consisted of 12 items, which were divided into three domains: (a) clinical landscape, (b) SBE, including VCS, and (c) lectureâ€‘based didactic courses, along with several broader items regarding resources received to implement changes to the curriculum.
Kasai (2021)	Alternative approaches for clinical clerkship during the COVID-19 pandemic: online simulated clinical practice for inpatients and outpatients-A mixed method	2021	This study evaluates the feasibility and effectiveness of this approach, aiming to identify the advantages and dis- advantages of online-sCP from the medical students perspectives.	This study evaluates the feasibility and effectiveness of this approach, aiming to identify the advantages and disadvantages of online-sCP from the medical students perspectives.	43 medical students Among 118 fifth-year medical students in 2020, only medical students who participated in the online-sCP for the Respiratory unit and General Medicine were in- cluded.Forty-three students completed the online-sCP during May and June 2020.Our institu- tion, Chiba University Hospital,	20-50 20-50 43 medical students	43 medical students completed the online-sCP during May and June 2020 in Chiba University Hospital. Among 118 fifth-year medical students in 2020, only medical students who participated in the online-sCP for the Respiratory unit and General Medicine were included.	20-50	Medicine	Page 12: Online-sCP with sEHR, e-PBL, and online-VMI could be useful in learning some of the clinical skills acquired through CC. These methods can be implemented with limited preparation and resources. Furthermore, these methods have the potential to serve as efficient and sus- tainable educational methods that can be used in ex- treme situations.	Other Other Japan	Japan	Observational Prospective cohort	Observational Prospective cohort	Survey SurveyFocus groups Focus groups	Survey Focus groups	From February 2020, COVID-19 spread rapidly through- out the world, and on March 11, 2020, the World Health Organization declared it a pandemic [1]. Among the many ways this pandemic has affected society is its im- pact on medical education [2, 3]. In Japan, the number of COVID-19 cases and deaths increased from February to March [4], and on February 28, 2020, the Govern- ment instructed various …	A group of 10 or 11 medical students underwent a four-week training program as members of a medical team of doctors and residents until February 28, 2020. Between May and July 2020, a four-week online-sCP was each department. Over the course of four weeks, online- sCPs using sEHR were conducted in the Respiratory unit, and online-sCPs using e-PBL and online-VMI were conducted in General Medicine.…	Computer based Computer basedHybrid HybridIn person In person	Online, Standardised/simulated patients, computer-based virtual case scenarios		The Respiratory unit and General Medicine department of our institution have created simulated electronic medical records (sEHR) via Microsoft Excel for ease of use based on actual inpatient cases and electronic problem-based learning (e-PBL), and online virtual medical interviews (online-VMI) based on outpatient cases. These are being implemented for online-sCP in conjunction with Chiba Universi…	The Respiratory unit and General Medicine department of our institution have created simulated electronic medical records (sEHR) via Microsoft Excel for ease of use based on actual inpatient cases and electronic problem-based learning (e-PBL), and online virtual medical interviews (online-VMI) based on outpatient cases. These are being implemented for online-sCP in conjunction with Chiba Universi…	[Kasai 2021.pdf] Page 3: The learner will be able to 1. Take a patientâ€™s primary medical history accurately. 2. Perform physical examination of adults and children and basic clinical procedures properly. 3. Diagnose disease based on clinical reasoning. Respiratory unit (sEHR) General Medicine (e-PBL and online-VMI) â—‹â—‹ â—‹â—‹ 4. Select tests and interpret their results to diagnose and treat …	COVID-19				A group of 10 or 11 medical students underwent a four-week training program as members of a medical team of doctors and residents until February 28, 2020. The clinical course for each case ranged from seven to fifty-five days and was divided into five segments based on each case.Each simulated case record was arranged to address the courses learning purpose and the five-day practice.Online meetin…	A group of 10 or 11 medical students underwent a four-week training program as members of a medical team of doctors and residents until February 28, 2020. The clinical course for each case ranged from seven to fifty-five days and was divided into five segments based on each case.Each simulated case record was arranged to address the courses learning purpose and the five-day practice.Online meetin…					Yes		To evaluate online-sCPs effect on students, quantitative data were compiled using a questionnaire. Before and at the end of the online-sCP for each department, partici- pants completed a questionnaire (Table 3). Clinical skills competence constituted nine items, including seven items related to the mini-clinical evaluation exercise (Mini-CEX) and the ability to write medical records and a summary…		To evaluate the strengths and weaknesses of online-sCP, we performed focus group interviews (FGIs) with med- ical students. At the end of the online-sCP, the students were interviewed during semi-structured focus groups regarding the advantages and disadvantages of the pro- gram, with this qualitative phase used to help explain quantitative data results.		Establishing self-learning rhythm Awareness from the perspective of peers Psychological safety in learning space Sufficient problem-solving time Frequent feedback Sufficient discussion time Timely feedback Efficiency Sufficient contact time with attending physicians Well-structured study case Summarized clinical course of study case Reduced commute time to school Effective use of free time Access…	Difficulty in observation of physicians practice Difficulty in feeling the atmosphere in the clinical setting Hard to perform physical examination Lack of patient communication Lack of clinical experience in real settings Lack of medical interviews Lack of clinical procedures Lack of patient complexity Lack of presentationInexperience with professionalism Network disturbance Low video quality Dif…	To achieve cost ef- ficiency in simulated medical interviews, it is common for standardized patients to play the role of the patient. However, we adopted the impromptu style because of the prevalence of COVID-19, which made it difficult to recruit sufficient numbers of patients, and faculty mem- bers played the role of patients. Time to get used to tool Unfamiliarity with online learning	Such spreadsheet software is a common application that can be widely used in any environment. Therefore, the sEHR can be created without any additional resources if the EHR data of the actual cases are available.Online-sCP in the form of e-PBL and online-VMI pro- viding simulated outpatients could be an effective and efficient educational method to garner an understanding of clinical reasoning.On…	This situation could be taken as a learning opportunity toreview conventional clinical practice and introduce a more effective and efficient methodology. This could be the first step toward innovation in the post-COVID-19 era.	Outcomes included Outcomes included [Kasai 2021.pdf] Page 5: online-sCPs effect on students," "Clinical skills competence [Kasai 2021.pdf] Page 6: self-study time during the online-sCP, CC, and period during which the CC was postponed [Kasai 2021.pdf] Page 7: students satis- faction level with the online-sCP" "The satisfaction level with sEHR, e-PBL, and online-VMI" "useful for learning [Kasai 20…	Clinical skills competence self-study time during the online-sCP, CC and period during which the CC was postponed Students satisfaction level with the online-sCP" satisfaction level with sEHR, e-PBL, and online-VMI" "useful for learning Feasibility	Medical Students Self-Evaluation of their clinical competencies- Questionnaire	Measurement of outcomes Measurement of outcomes [Kasai 2021.pdf] Page 1: They answered questionnaires and participated in semi-structured focus group interviews (FGIs) regarding the advantages and disadvantages of the practice. [Kasai 2021.pdf] Page 11: dditionally, the clinical competencies of medical students were evaluated only through self-" "evaluation; the students were not evaluated on the…
Kelly (1996)	A descriptive study comparing achievement of clinical education objectives and clinical performance between students participating in traditional and mock clinics	1996	The purpose of this study was to explore the use of a mock clinic and to compare student achievement of clinical education objectives and clinical performance between students par- ticipating in a series of mock clinics as part of their clinical requirements in a physical ther- apy clinical education program and students who had exclusively traditional clinical expe- riences.	The purpose of this study was to explore the use of a mock clinic and to compare student achievement of clinical education objectives and clinical performance between students participating in a series of mock clinics as part of their clinical requirements in a physical therapy clinical education program and students who had exclusively traditional clinical experiences.	Subjects were 47 first-year students divided into two groups: Group A Tra- ditional (GAT) (n=24) and Group B Mock (GBM) (n=23). Subjects were the 47 physical therapy students (first year, pro- fessional phase) at the University of Kentucky. University of Kentuckys	20-50 20-50	Subjects were the 47 physical therapy students (first year, professional phase) at the University of Kentucky, divided into two groups: Group A Traditional (GAT) (n=24) and Group B Mock (GBM) (n=23).	20-50	Physiotherapy	With increasing numbers of physical therapy programs, changes in health care, and contin- ued shortages of physical therapists, finding sufficient clinical sites for clinical education re- quirements will continue to be a problem. Clinical education objectives can be achieved within a mock clinic model. Careful attention to the design of the clinic, a source of real pa- tient volunteers, and an a…	United States United States	United States	Interventional Quasi-experimental	Interventional Quasi-experimental	Survey Survey	Survey Student assessments	Each year since enrollment was increased, it had been increasingly more difficult to find sufficient clinical education sites for Clinical Clerkship I (CCI), a one-half-day-per-week clinical experience during the second semes- ter of the first year of the physical therapy cur- riculum. Because of in- creased enrollment and the limited number of clinical sites accepting first-year students, fac- u…	Following the course introduction, GBM students attended 4 hours of group discussions on the topics of attitudes toward elderly pa- tients and interactions and communication with elderly patients. This was done because GBM students would be working entirely with el- derly patients during their mock clinics. GBM students then participated in one traditional clerkship (4 hours/day, 1 day/week, for …	Standardised/simulated patients Standardised/simulated patientsIn person In person	Standardised/simulated patients In person		Seven to 12 volunteers participated in each mock clinic and the total number of mock clinic visits was 60. The mock clinic was conducted in the physical therapy program educational labora- tory. The clinic was supervised by two PTs: the course instructor and a laboratory assistant. All patient volunteers completed a brief writ- ten history and were interviewed by telephone by the course instructo…	Seven to 12 volunteers participated in each mock clinic and the total number of mock clinic visits was 60. The mock clinic was conducted in the physical therapy program educational laboratory. The clinic was supervised by two PTs: the course instructor and a laboratory assistant. All patient volunteers completed a brief written history and were interviewed by telephone by the course instructor. A…	[Kelly1996 A descriptive study comparing achievement of clinical education objectives.pdf] Page 2: 1. Demonstrate problem-solving abilities in patient care, 2. Demonstrate competence in the applica- tion of basic skills, 3. Apply basic sciences in clinical assessment and management, 4. Utilize appropriate verbal and nonverbal behavior, 5. Demonstrate awareness of the patient types seen by physica…					BM students then participated in one traditional clerkship (4 hours/day, 1 day/week, for 5 weeks) and one mock clinic (4 hours/day, 1 day/week, for 3 weeks).	BM students then participated in one traditional clerkship (4 hours/day, 1 day/week, for 5 weeks) and one mock clinic (4 hours/day, 1 day/week, for 3 weeks).					Yes		Stu- dent questionnaire and laboratory practical ex- amination were administered to all students following completion of CCI. The practical examination was designed to test each students ability to accomplish the ed- ucational objectives for CCI. The examination included 72 items in three categories that re- flected the objectives: objectives 1, 2, 3: as- sessment and treatment (25 items), object…		Students assessments and perceptions of how well each of their clinical rotations (tra- ditional and mock) met the course objectives were analyzed by comparing GAT and GBM students responses on the questionnaire, using a 1 test.		Based on the student questionnaire re- sponses, both the traditional clerkships and mock clinics are perceived as effective in meet- ing the course objectives. The mock clinic rat- ings, however, were higher when compared with both groups ratings of the traditional clerkships. The mock clinics were the most valuable earning tool I was exposed to this seme- ter. I would recommend that both groups …	Resource implications may dictate whether the mock clinic model can be used in other physical therapy programs. Fthe cost of faculty time is signif- icant when the mock clinic is run on a regular basis.	reating an environment that mimics a day in a real clinic with all its ambiguities requires imagination and creativ- ity. Placing 23 students, two instructors, and seven to 12 elderly volunteers into a clinical setting created many of its own applicable and real situations. Designing, organizing, and co- ordinating the mock clinic”space, volunteers, patient histories, transportation, student as- …	Time spent discussing attitudes, inter- actions, and communication skills. Because the patient volunteers were all elderly, GBM students received training to facilitate positive experiences with their patients. The training focus was on the elderly individual, but the information was applicable to interac- tions with people of all ages and types. Potential for increased independence during the mo…		Outcomes included Outcomes included [Kelly1996 A descriptive study comparing achievement of clinical education objectives.pdf] Page 1: student achievement of clinical education ob- Jectives and clinical performance [Kelly1996 A descriptive study comparing achievement of clinical education objectives.pdf] Page 3: course objective. " "Students assessments and perceptions of how well each of their c…	Student achievement of clinical education objectives and clinical performance Students assessments and perceptions	Student questionnaire Creighton Competency Evaluation Instrument	Measurement of outcomes Measurement of outcomes [Kelly1996 A descriptive study comparing achievement of clinical education objectives.pdf] Page 2: a stu- dent questionnaire and laboratory practical ex- amination were administered to all students following completion of CCI.
Kennedy (2020)	Male nursing students' experiences of simulation used to replace maternal-child clinical learning in Qatar	2020	While student opinions of past simulated clinical experiences have been positive, our aim was to better understand the learning experiences of the male students during their simulated maternity clinical. Through this un- derstanding, faculty at UCQ could enhance future learning experiences. Research Question: What are the experiences of male nursing stu- dents who have simulated maternity clinica…	While student opinions of past simulated clinical experiences have been positive, our aim was to better understand the learning experiences of the male students during their simulated maternity clinical. Through this understanding, faculty at UCQ could enhance future learning experiences. Research Question: What are the experiences of male nursing students who have simulated maternity clinical ex…	All students at UCQ are able to speak, read, and write in English; this is the language of instruction at UCQ.Participants were enrolled in the maternity clinical course and were required to complete the simulated clinical in order to meet course objectives.A convenience sample of adult, male students enrolled in the BN program at UCQ were invited to participate.	0-20 0-20	All students at UCQ are able to speak, read, and write in English; this is the language of instruction at UCQ. Participants were enrolled in the maternity clinical course and were required to complete the simulated clinical in order to meet course objectives. A convenience sample of adult, male students enrolled in the BN program at UCQ were invited to participate.	0-20	Nursing	Theme 1: knowledge application Simulation was an opportunity for the students to learn and apply new knowledge. They learned about biological processes, anatomy and physiology, complications, nursing priorities, health promotion and technical knowledge. They also had the opportunity to compare and contrast a variety of situations and apply their knowledge.I have learned many complications for pos…	Other Other Qatar	United Arab Emirates-Qatar	Qualitative	Qualitative	Other Other Participants provided data through recorded debrie?ng sessions and written re?ections. Debrie?ng sessions were structured and facilitated by an instructor adept at using the RUST Model of Debrie?ng (Karlsen, 2013), which is the standard practice at the UCQ Simulation Center. Participants submitted re?ective journals that were structured using Gibbs' Re?ective Cycle (1988).Simulation w…	Other	In Qatar, a predominantly Muslim country, social and cultural norms prohibit male BN students from practicing in maternity settings. However, male physician and paramedic students, although limited in scope, are permitted to practice in this setting. All BN students at the University of Calgary in Qatar (UCQ) are required to complete a ma- ternity clinical in order to meet program outcomes. While…	the simulations that were in- corporated into the instructional design were developed using Jefi¬ries' (2005) framework. We included a variety of levels of fidelity (realism) and, dependent on the objectives, included case studies, task training, role-playing, moderate- and high-fidelity simulators, and standardized patients (SPs). These simulations were delivered in the UCQ Simulation Center whi…	Task trainers Task trainersStandardised/simulated patients Standardised/simulated patientsIn person In person The authors developed and implemented a fully simulated, campus-based, maternity clinical experience that used a variety of levels of fidelity, incorporated the tenets of Kolb's (1984) experiential learning theory, and Jefi¬ries' (2005) simulation design framework.	Task trainers Standardised/simulated patients In person	The authors developed and implemented a fully simulated, campus-based, maternity clinical experience that used a variety of levels of fidelity, incorporated the tenets of Kolb's (1984) experiential learning theory, and Jeffiries' (2005) simulation design framework.	UCQ Simulation Centercase studies, task training, role-playing, moderate- and high-fidelity simulators, and standardized patients (SPs)	UCQ Simulation Centercase studies, task training, role-playing, moderate- and high-fidelity simulators, and standardized patients (SPs)				In order to enhance experiences and promote learners' moving forward through a full experiential learning cycle we incorporated the tenets of Kolb's (1984) experiential learning theory into our planning.	Jeffries' (2005) simulation design framework.	As part of the baccalaureate of nursing program at the University of Calgary in Qatar, students are required to complete 208 h of maternal-child clinical.	As part of the baccalaureate of nursing program at the University of Calgary in Qatar, students are required to complete 208 h of maternal-child clinical.					No						Participants felt that learning in simulations was e?ective, brought the concepts to life, and gave them opportunities to learn that they would otherwise never receive.Communication was an important theme in this study. This included interprofessional communication and nurse-client communication. As in other studies, the participants felt they enhanced their communica- tion abilities (Kim et al.,…		Participants felt that they were unable to explain medical terms in plain language or translate them into their first language (usually Arabic). Specifically, they worried they would not be able to answer questions about the medical terms they used. As a result, they avoided communicating with clients; this included not explaining what they were doing or had assessed, even in life-threatening sit…	Learners placed a high level of importance upon their experiences of communication. All participants were required to learn not only med- ical terminology, but also the terms first-language English speakers would use to discuss the childbearing experience. In this experience, learners focused on communicating with each other and with clients.Communicating about roles was an important lesson to th…	In addition to the recommendations previously outlined, the current study has several potential implications. First, our study adds to the growing body of literature on simulation's ability to facilitate knowl- edge application and clinical judgement and implies that simulation is a valuable component of health care education. Second, our study in- dicates that simulation allows students to explo…	Outcomes included Outcomes included [Kennedy 2020.pdf] Page 2: the experiences of male nursing stu- dents who have simulated maternity clinical experiences	Experiences
Ketterer (2020)	Simulated versus traditional therapeutic radiography placements: A randomised controlled trial	2020	This study measured the impact of a comprehensive inte- grated simulation placement on student clinical skill acquisition. to measure the impact that a simulated therapeutic radiography placement has on student clinical learning outcomes compared to an equivalent time spent in a clinical department.to examine the potential role of simulation in reducing the clinical training burden through optimi…	This study measured the impact of a comprehensive inte- grated simulation placement on student clinical skill acquisition. To measure the impact that a simulated therapeutic radiography placement has on student clinical learning outcomes compared to an equivalent time spent in a clinical department. To examine the potential role of simulation in reducing the clinical training burden through optim…	A cohort of 29 first- year undergraduate therapeutic radiography students All students enrolled in Year One of a pre-registration BSc Therapeutic Radiography courseThis placement was the first clinical experience during their three-year training, and took place following five weeks of aca- demic study (which was completed as an entire group). A total of27 out of29 students provided clinical asses…	20-50 20-50 A cohort of 29 first- year undergraduate therapeutic radiography students were randomly assigned to either simulated or conventional clinical placement.	A cohort of 29 first-year undergraduate therapeutic radiography students. All students enrolled in Year One of a pre-registration BSc Therapeutic Radiography course. This placement was the first clinical experience during their three-year training, and took place following five weeks of academic study (which was completed as an entire group). A total of 27 out of 29 students provided clinical ass…	20-50	radiography	Mean overall assessment scores for each cohort were within 3% of each other. The simulation cohort had over 10% higher communication scores than the traditional group (p ¼ 0.028). The ability to gain both technical and interpersonal skills simultaneously improved learning compared to clinical placement. Students valued the structured approach of the simulated placement and the opportunity to prac…	United Kingdom United Kingdom University of Liverpool, Brownlow Hill, Liverpool, L69 3GB, United Kingdom	United Kingdom	Observational Prospective cohort	Observational Prospective cohort		Student Assessment	Therapeutic radiography departments face increasing workloads with high patient throughput, strict targets, training and implementation challenges with complicated equipment and techniques, and reduced staffing levels.3,4 This pressure is further compounded by the current demand for more trained therapeutic radiographers in the UK and the introduction of new training pathways.5 These consideratio…	This placement was the first clinical experience during their three-year training, and took place following five weeks of aca- demic study (which was completed as an entire group). Students were assigned to a two week placement, followed by a week on campus during which they undertook a formative assessment. Following this week they all undertook the alternative placement format to ensure parity …	Standardised/simulated patients Standardised/simulated patients The simulation activities were planned to correspond with the typical activities on placement shown in Fig. 1,although with simulated patients.	Standardised/simulated patients VR	The simulation activities were planned to correspond with the typical activities on placement shown in Fig. 1, although with simulated patients.	A virtual department was developed using a range of simulation equipment and software, with actors and service users providing a range of patients for students to engage with. using a range of dedicated simulation equipment in combination with actors, service users, clinical staff and academic facilitators.Realistic cases including notes, im- ages and plans were used as a focus and students were …	A virtual department was developed using a range of simulation equipment and software, with actors and service users providing a range of patients for students to engage with. using a range of dedicated simulation equipment in combination with actors, service users, clinical staff and academic facilitators. Realistic cases including notes, images and plans were used as a focus and students were e…	[Ketterer 2020 Simulated versus traditional therapeutic radiography placements.pdf] Page 2: focussed on orientation to the therapeutic radiog- raphy department and workï¬‚ow, as well as basic interpersonal and skills training.		Simulation placements include a range of simulation resources to provide students with an experience as closely matched to clinical placement as possible									Yes		All students undertook a formative assessment based on the existing assessment criteria, routinely used to assess clinical practice and associated learning outcomes.tudents were taken to an independent therapeutic radiography department that is not currently a clinical placement site and was therefore new to both cohorts. An actor provided aclinical case for them to mimic the delivery and care of…	Simulated versus traditional therapeutic radiography placements.pdf] Replicating a range of patients and procedures necessitated considerable finan- cial outlay in terms of equipment purchase and personnel costs; and it has been previously acknowledged that high-quality, immersive simulation is expensive.29 The findings from the proj- ect, however, demonstrate clear value of low-fidelity resource…		Their skills are assessed in order to determine their competence across a range of core radiotherapy tasks, with the ultimate goal of meeting the Health and Care Profession Councils (HCPC) Standards of Pro- ficiency (SOPs).	From the student perspective reduced clinical placement time will reduce the ?nancial and logistical challenges of managing accommodation at two geographical locations.The simulation placement immersed students in realistic and challenging situations and allowed them to devise appropriate re- sponses and coping mechanisms in an active and supportive learning environment, whilst also allowing the …		The simulated placement initially demanded meticulous planning and preparation, however subsequent iterations are anticipated to be less challenging.Replicating a range of patients and procedures necessitated considerable finan- cial outlay in terms of equipment purchase and personnel costs; and it has been previously acknowledged that high-quality, immersive simulation is expensive. The main cha…	The ffindings from the proj- ect, however, demonstrate clear value of low-fidelity resources for gains in interpersonal skills in addition to high-fidelity simulation equipment. Investment in actors, expert patients and service usersensures that the simulated placement retains a patient focussed approach and leads to improved student interpersonal skills.Incorpo- rating experience with actors and…	Reduced numbers of trainees in clinical placements will also benefit clinical departments who are already coping with a high staff training burden due to implementation of new technologies. Partial replacement of therapeutic radiography clinical placement weeks is feasible and therefore could reduce clinical training burden on both de- partments and students. Future investigations into the impact…	Outcomes included Outcomes included [Ketterer 2020 Simulated versus traditional therapeutic radiography placements.pdf] Page 2: student clinical learning outcomes [Ketterer 2020 Simulated versus traditional therapeutic radiography placements.pdf] Page 3: student perceptions of their placement with regard to their conï¬dence.Effectiveness of SCP Effectiveness of SCP [Ketterer 2020 Simulated versu…	student clinical learning outcomes student perceptions of their placement with regard to their confidence.	Student Assessments Formative assessment based on the existing assessment criteria, routinely used to assess clinical practice and associated learning outcomest	Measurement of outcomes Measurement of outcomes [Ketterer 2020 Simulated versus traditional therapeutic radiography placements.pdf] Page 3: formative assessment based on the existing assessment criteria, routinely used to assess clinical practice and associated learning outcomes" "Additional data collection measured student perceptions of their placement with regard to their conï¬dence. This was…
Killam (2021)	Virtual Simulations to Replace Clinical Hours in a Family Assessment Course: Development Using H5P, Gamification, and Student Co-Creation	2021	The purpose of this article is twofold: (1) to describe the process used to develop virtual simulations for a family assessment course using H5P technology; and (2) to describe how gamification was used to leverage student creativity as scenario creators and actors. A	The purpose of this article is twofold: (1) to describe the process used to develop virtual simulations for a family assessment course using H5P technology; and (2) to describe how gamification was used to leverage student creativity as scenario creators and actors.	first year nursing stu- dents in their second semester of a 4-year baccalaure- ate program	50-100 50-100	First year nursing students in their second semester of a 4-year baccalaureate program.	50-100	Nursing	Anecdotally, the use of H5P technology and students as simulation co-creators has improved the learning experience in a first-year family assessment course. Anecdotally through student feed- back and professor observations, VSGs appeared to be superior to traditional in-home visits for meeting learn- ing outcomes of the course, and allowed the professor to guide students and have informed discuss…	Canada Canada	Canada	Case study	Case study		Student Assessment	The global COVID-19 pandemic has further limited access to clinical and educational sites, furthering the need for al- ternatives to traditional clinical placements and in-person simulations. The transition to online learning has expanded the need for quality virtual simulation-based learning ex- periencesPrior to use of VSG, students needed to locate a family experiencing a chronic health challe…	Three virtual simulation games (VSG) were designed in alignment with the INACSL Standards of Best Practice ( INACSL Standards Committee, 2016b ) to replace 100% of clinical hours in a course where ?rst year nursing stu- dents in their second semester of a 4-year baccalaure- ate program traditionally worked in pairs to complete in- home family assessments.Videos were filmed from the perspective of…	Computer based Computer based Three virtual simulation games (VSG) were designed in alignment with the INACSL Standards of Best PracticeVSGs from the Canadian Alliance of Nurse Educators us- ing Simulation (CAN-Sim) and Ryerson University served as inspiration for creation of in-house simulations for students. Discussion occurred with developers at confer- ences regarding key elements of effectiv…	Online In person, Computer-based virtual case scenarios	Three virtual simulation games (VSG) were designed in alignment with the INACSL Standards of Best Practice VSGs from the Canadian Alliance of Nurse Educators using Simulation (CAN-Sim) and Ryerson University served as inspiration for creation of in-house simulations for students. Discussion occurred with developers at conferences regarding key elements of effective game design. The CAN-Sim VSG de…	The CAN-Sim VSG design process was particularly user- friendly ( Luctkar-Flude et al., 2020 ). Videos were filmed from the perspective of the nurse interacting with a client. three simulations were devel- oped using H5P technologyGame content was planned by the course professorActors were vol- unteers from the college community including one stu- dent, faculty, and a relative of a faculty member.…	The CAN-Sim VSG design process was particularly user-friendly ( Luctkar-Flude et al., 2020 ). Videos were filmed from the perspective of the nurse interacting with a client. three simulations were developed using H5P technology Game content was planned by the course professor. Actors were volunteers from the college community including one student, faculty, and a relative of a faculty member. Mem…		COVID-19 The global COVID-19 pandemic has further limited access to clinical and educational sites, furthering the need for al- ternatives to traditional clinical placements and in-person simulations. The transition to online learning has expanded the need for quality virtual simulation-based learning ex- periences.						76-100% 76-100% Three virtual simulation games (VSG) were designed in alignment with the INACSL Standards of Best Practice ( INACSL Standards Committee, 2016b ) to replace 100% of clinical hours in a course where first year nursing stu- dents in their second semester of a 4-year baccalaure- ate program traditionally worked in pairs to complete in- home family assessments			76-100%	Yes		Two open-book quizzes worth 5% each were added to the course. Each quiz was based on one assessment framework and aligned with the content in one of the two simula- tions (see Table 2 ). These quizzes were designed to ensure students were extracting the data they needed during the associated simulation to complete their essays. Students were encouraged to complete the simulation using assigned re…		Student feedback was used to improve the de- sign of simulations for the next year.In 2020, the prebrief, embedded feedback, and use of a third in-class simulation and debrief followed the same format as in 2019. However, students started the VSGs in a computer laboratory which enabled the professor to provide more guidance and assist with technical issues.		The use of clinical simulations to replace clinical hours in nursing can provide students with requisite experiences while decreasing burden on health care partners	The first year the sim- ulations were used, they were created using H5P interac- tive video ( https:// h5p.org/ interactive-video ). These simu- lations worked well; however, creation of the simulations was challenging, and students experienced some techni- cal difficulties. A limita- tion of this approach was the content-focused nature of discussions, which can be improved in future iterations o…	It was challeng- ing to locate actors, which led to the course professor acting in two of the three scenarios.	The development and user experience im- proved with the use of H5P branching scenarios, which is a technology that enabled a more user-friendly way to create interactive simulations.		No outcomes listed No outcomes listed	No outcomes listed
Kobeissi (2021)	Expanding Clinical Education During a Time of Crisis: Innovative Virtual Simulation	2021	In response, the graduate NP faculty developed an innovative virtual simulation to provide students with a safe way of progressing through the clinical semesters to finish incomplete clinical hours, meet clinical course objectives, and graduate as planned.	The graduate NP faculty developed an innovative virtual simulation to provide students with a safe way of progressing through the clinical semesters to finish incomplete clinical hours, meet clinical course objectives, and graduate as planned.	Eighty total students across tracks participated in optional the 120-hour simulation and finished incomplete clinical hours while being able to meet course objectives. The re- maining 140 students opted to defer their graduation and clinical hours.	50-100 50-100	Eighty total students across tracks participated in optional the 120-hour simulation and finished incomplete clinical hours while being able to meet course objectives. The remaining 140 students opted to defer their graduation and clinical hours.	50-100	Nursing	The virtual simulation supported program rigor in a safe environment and may be appli- cable to other nurse practitioner programs looking for methods to expand learning experiences outside of the traditional clinical setting.	United States United States	United States	Case study	Case study	No methods described No methods described	No methods described	The COVID-19 pandemic triggered restrictions on face-to- face clinical experiences for nurse practitioner (NP) stu- dents in the Spring 2020 semester to protect the healthof students, faculty, and the community. Two hundred and twenty NP students in adult gerontology primary care (AGPC), family nurse practitioner (FNP), and psychiatric mental health (PMH) tracks were affected by the sus- pension …	The NP track coordinators developed scenarios with an emphasis on primary care disorders and integrated mental health diagnoses seen in the outpatient clinical settings. A PowerPoint presentation unique to each patient case was used by faculty to guide the students through each virtual scenario using WebEx screen share. Each virtual simula- tion included a synchronous post-simulation debriefing s…	Standardised/simulated patients Standardised/simulated patientsComputer based Computer based Canvas Learning Management System was the online learning environment used by faculty to interact with stu- dents. Within the Canvas simulation course, students were invited to sign up to attend simulation dates via a Canvas sign-up.	Standardised/simulated patients Online	Canvas Learning Management System was the online learning environment used by faculty to interact with students. Within the Canvas simulation course, students were invited to sign up to attend simulation dates via a Canvas sign-up.	Canvas Learning Management SystemTo ensure evidence-based guidelines were followed, simulation faculty were doctoral prepared, held certifica- tion in their area of specialty, and maintained current fac- ulty practices. The FNP track coordinators trained sim-ulation faculty at pre-simulation meetings to review the scenarios, receive return demonstration of interactive tech- nologies, and attended…	Canvas Learning Management SystemTo ensure evidence-based guidelines were followed, simulation faculty were doctoral prepared, held certification in their area of specialty, and maintained current faculty practices. The FNP track coordinators trained simulation faculty at pre-simulation meetings to review the scenarios, receive return demonstration of interactive technologies, and attended each s…	[Kobeissi 2021.pdf] Page 2: The simulation protocol objectives were matched with clinical course objectives, which are based on the Amer- ican Association of Colleges of Nursing Masterâ€™s Essen- tials. Simulation objectives were designed to enhance clini- cal knowledge and teach skills like those of traditional clin- ical education including history-taking, symptom-focused physical exam, diagnos…	COVID-19			Debriefing is an essential component of simulation and includes learner experiences with a probe on rationale behind decisions (NONPF, 2020 ). A Gather, Analyze, Synthesize Model was used to standardize the debrief sessions. Donald Schons reflection-on-action approach provided faculty with a method to assess competency while engaging students in self-reflection on post patient interaction and dec…	Each case lasted one hour, and two hours of clinical credit was awarded. Scenarios provided students with high-risk and low-frequency clinical experiences to en- gage in higher level of critical thinking and discussion. 120-hour simulation and finished incomplete clinical hours while being able to meet course objectives	Each case lasted one hour, and two hours of clinical credit was awarded. Scenarios provided students with high-risk and low-frequency clinical experiences to en- gage in higher level of critical thinking and discussion. 120-hour simulation and finished incomplete clinical hours while being able to meet course objectives					Yes		Competency assessment was based on simulation objec- tives and measured using the standardized clinical course pass/fail site visit evaluation tool for students across spe- cialties. QR codes displayed on the screenshare during the scenarios linked to live quizzes that were based on each competency to evaluate interpersonal skills, history taking, focused physical examination, diagnosis, and mana…			: The American Association of Colleges of Nursing re- quires NP students to obtain 500 face-to-face clinical hoursto qualify to take the cer- tification exam ( The Na- tional Task Force on Quality Nurse Practi- tioner Education [NTF], 2016 ). The Master of Sci- ence in Nursing (MSN) Program requires 660 clinical hours to qualify for graduation. The 160 clinical hour difference between certificati…			Virtual simulation requires a high degree of comfort with technology for both faculty and students using technology to replace an in-person encounter.	Faculty training is es- sential for a positive virtual learning experience. Training should include mastering screenshare, student-guided vir- tual physical examination, and the use of live interactive quizzing. Practice runs are necessary to ensure a successful virtual experience.Faculty should consider hosting smaller student groups, such as breakout rooms, for an optimal learning environ- ment…			Studen Competency	Competency assessment was based on simulation objectives and measured using the standardized clinical course pass/fail site visit evaluation tool for students across specialties
Korayem (2020)	Integrating simulation into advanced pharmacy practice experience curriculum: An innovative approach to training	2020	To evaluate the impact of integrating SBE into APPE on students learning outcomes, training costs, and satisfaction.	To evaluate the impact of integrating SBE into APPE on students learning outcomes, training costs, and satisfaction.	A total of fifty seven students were observed between January to April 2019. However, this training model continued even after the observation window. During this observation period, we looked at three provided simulation integrated rotation. Each inte- grated simulation accommodated around fourteen students per rotation. Those fourteen students were then divided into two groups of about seven st…	50-100 50-100	A total of fifty seven students were observed between January to April 2019. However, this training model continued even after the observation window. During this observation period, we looked at three provided simulation integrated rotation. Each integrated simulation accommodated around fourteen students per rotation. Those fourteen students were then divided into two groups of about seven stud…	50-100	pharmacy	This newly structured experience provided fourteen direct patient care training seats per rotation and saved around 25,000 Saudi Riyals per rotation. The mean grades in both simulation and hospital-based blocks were mostly above 90% in all learning out- comes. Cognitive skills and affect learning outcomes mean grades were higher in the simulation-based group”most of the students being satisfied w…	Other Other Saudi Arabia	Saudi Arabia	Observational Prospective cohort	Observational Prospective cohort	After each block, faculty members supervising the students dur- ing the SB block, and HB block ?lled the evaluation forms. This assessment included providing formative feedback, related to speci?c performance criteria, to students throughout the APPE experience, in addition to summative evaluation rubrics. The eval- uation rubric used for HB blocks were already used for other HB rotation at the c…	Student Assessment Survey	In Saudi Arabia, it has been challenging to provide all students with field training experiences that meet these ACPE requirements and achieve the program learning outcomes, especially experi- ences that provide direct clinical care. Aljadhey et al. (2017) high- lighted some issues with pharmacy experiential training in Saudi Arabia, including limited available training seats and different qualit…	PNU is well known for its unique educational programs and facilities consisting of the 16 colleges, KAAUH, health sciences research centers, and Simulation and Skills Development Center (SSDC). In 2017, KAAUH was officially inaugurated. It is a sec- ondary teaching hospital that includes 300-beds serving PNU fac- ulty, students, and community. In PNU campus one of the biggest simulation centers i…	Task trainers Task trainersManikin based Manikin basedStandardised/simulated patients Standardised/simulated patientsIn person In person	Task trainers Manikin based Standardised/simulated patients In person		Before the training starts, faculty received simulation utilization training and effective scenario writing training to design SB scenarios tailored to pharmacy students. The contribution of faculty members writ- ing the scenarios enriched the bank of scenarios at SSDC. Depending on the scenario implemented, the essentials for simulation include the utilization of human patient simulators, such a…	Before the training starts, faculty received simulation utilization training and effective scenario writing training to design SB scenarios tailored to pharmacy students. The contribution of faculty members writing the scenarios enriched the bank of scenarios at SSDC. Depending on the scenario implemented, the essentials for simulation include the utilization of human patient simulators, such as …	[Korayem 2020.pdf] Page 2: This SB experience focused on the following three domains: cognitive, affective (responsibility and communication, information technology, numerical), and interpersonal skills [Korayem 2020.pdf] Page 3: Table 1 The Course Learning Outcomes from the NCAAA Course Speciï¬cation Form Aligned with the Students Assessment Rubric Items. Course Learning Outcomes in National Qu…					The simulation integrated rotation scheduled during the intern- ship year. It was structured as a 5-week clerkship experience. Stu- dents alternate between hospital clinical wards and simulation theaters under the same specialty. Within each 5-week rotation, each student spent two to five days in the simulation rooms simulation-based (SB) block, applying simulation-based scenar- ios. This block w…	The simulation integrated rotation scheduled during the intern- ship year. It was structured as a 5-week clerkship experience. Stu- dents alternate between hospital clinical wards and simulation theaters under the same specialty. Within each 5-week rotation, each student spent two to five days in the simulation rooms simulation-based (SB) block, applying simulation-based scenar- ios. This block w…					Yes		After each block, faculty members supervising the students dur- ing the SB block, and HB block ?lled the evaluation forms. This assessment included providing formative feedback, related to speci?c performance criteria, to students throughout the APPE experience, in addition to summative evaluation rubrics. The eval- uation rubric used for HB blocks were already used for other HB rotation at the c…	Direct costs The estimated cost of HB training seats in external sites was approximately 1800 Saudi Riyals per student per rotation. Establishing the integrated simulation rotation increased the num- ber of direct patient care training seats from 14% in 2019 to 38%. The remaining students received their direct patient care experien- tial training in external hospitals collaborating with the Unive…	Faculty members feedback and suggestions for improvement were collected in the in the comment section of the students eval- uation forms. Students satisfaction rate about the simulation sce- narios was gathered through another evaluation rubrics that were ?lled at the end of each scenario.The total mean score of each scenario was calculated to get the mean satisfaction rate out of 100% for all st…	Pharmacy programs inside and outside the U.S aim to meet the ACPE standards and incorporate simulation in pharmacy curricula. However, it is sometimes challenging to identify where SBE best fits in the curriculum and how to use it. The ACPE recommendation about SBE use in concerning the Pre- advanced pharmacy practice experience (APPE), but did not state any explicit suggestion about the use of S…	The contribution of faculty members writ- ing the scenarios enriched the bank of scenarios at SSDC. it improved their confidence and skills pertaining to communication, leadership, and teamwork. In Saudi Arabia, one of the reasons causing the issue of limited training seats was the increasing numbers of pharmacy graduates and pharmacy schools in the last few years. Thus, not all students get equa…	Common faculty comments indicated that stu- dents still needed improvement in the following areas: patient casepresentation delivery and utilizing the literature to prepare for the patients or scenarios.	One of the drawbacks of the use of simulation in health educa- tion is its high cost (Lin et al., 2011). PNU resources offered to health colleges, including KAAUH and SSDC facilities and services at no cost, saved the college some training cost. However, this did not consider the cost of SSDC resources used, including the simulators, training, and technical support costs.The preparation for this …		The SB-APPE training was an acute patient care experience that exposes students to a clinical, team-based environment under var- ious medical specialties either at the hospital wards or the simula- tion rooms. The integration of SBE into the APPE curriculum intended to achieve the desired training learning outcomes. Those outcomes are aligned with the program learning outcomes and the learning ou…	Outcomes included Outcomes included [Korayem 2020.pdf] Page 1: students learning outcomes, training costs, and satisfaction. [Korayem 2020.pdf] Page 4: students grades in all learning outcome domains and satisfaction items [Korayem 2020.pdf] Page 6: Students satisfaction	Students learning outcomes Training costs Satisfaction.	Faculty members feedback Students evaluation forms Students satisfaction rate - evaluation rubrics at the end of each scenario	Measurement of outcomes Measurement of outcomes [Korayem 2020.pdf] Page 4: Faculty members feedback and suggestions for improvement were collected in the in the comment section of the students eval- uation forms. Students satisfaction rate about the simulation sce- narios was gathered through another evaluation rubrics that were ï¬lled at the end of each scenario. These rubrics included several …
Kubin (2021)	Transitioning Child Health Clinical Content From Direct Care to Online Instruction	2021	To maintain high educational standards with minimal anxiety and disruption for students, a child health teaching team developed an innovative re- vised plan for facilitation of clinical experiences within the virtual learning environment. Method: Experienced faculty employed a series of clinical learning activities in the online environment using existing virtual simulations, along with new innov…	To maintain high educational standards with minimal anxiety and disruption for students, a child health teaching team developed an innovative revised plan for facilitation of clinical experiences within the virtual learning environment. Method: Experienced faculty employed a series of clinical learning activities in the online environment using existing virtual simulations, along with new innovat…	One child health teaching team	0-20 0-20	One child health teaching team.	Not mentioned	Nursing	Students were given the opportunity to evaluate each clinical learning activity using a faculty-created survey consisting of a combination of Likert scale and open-ended questions. All stu- dents completed each postactivity survey as part of their clinical requirements. Students were also evaluated on their ability to meet clinical course objectives using the institutions clinical evaluation tool…	United States United States	United States	Prospective cohort Prospective cohortCase study Case study	Case study	Survey Survey	Survey	relicensure nursing education was rapidly and radically altered in response to the global pandemic of 2020. One child health teaching team developed an innovative plan to ensure continuity of clinical learning experiences in the virtual environment while maintaining high educational standards.	Virtual Simulations Virtual simulations allow individuals to perform skills while providing care in a controlled, computer-based environment (Padilha et al., 2019). Traditionally, students complete virtual simulation programs independently. Following simulation com- pletion, students may complete group, virtual, or self-guided de- briefing (Verkuyl et al., 2018). During the transition of clinical…	Computer based Computer basedVirtual reality Virtual realityHybrid Hybrid Faculty used a variety of virtual teaching methods to facilitate clinical learning, including a combination of preexisting virtual simulation products and newly developed online interactive ac- tivities. Innovations included virtual escape rooms, unfolding video case studies, and blended prioritization simulations.	Online Videos of actual or simulated patients, computer-based virtual case scenarios Hybrid	Faculty used a variety of virtual teaching methods to facilitate clinical learning, including a combination of preexisting virtual simulation products and newly developed online interactive activities. Innovations included virtual escape rooms, unfolding video case studies, and blended prioritization simulations.	fac- ulty were trained on the use of the specific virtual methods prior to implementation high-fidelity physical escape room simulation was con- verted to digital format, allowing students to collaborate and de- cipher clues leading them through a diabetes mellitus scenario for a child in diabetic ketoacidosis. The escape room was con- verted to a virtual format using Google„ Forms and included i…	faculty were trained on the use of the specific virtual methods prior to implementation high-fidelity physical escape room simulation was converted to digital format, allowing students to collaborate and decipher clues leading them through a diabetes mellitus scenario for a child in diabetic ketoacidosis. The escape room was converted to a virtual format using Google„ Forms and included interacti…		COVID-19				Clinical credit was earned at a ratio of 2 clinical hours to 1 virtual simulation hour. Students completed a series of two prioritization simulations 1 week apart, with the simulation scenarios increasing in difficulty and level of acuity.	Clinical credit was earned at a ratio of 2 clinical hours to 1 virtual simulation hour. Students completed a series of two prioritization simulations 1 week apart, with the simulation scenarios increasing in difficulty and level of acuity.					No				Students were given the opportunity to evaluate each clinical learning activity using a faculty-created survey consisting of a combination of Likert scale and open-ended questions. All stu- dents completed each postactivity survey as part of their clinical requirements. Students were also evaluated on their ability to meet clinical course objectives using the institutions clinical evaluation tool…	Following each experience, faculty debriefed students using a standardized format following the Internation- al Nursing Association of Clinical Simulation and Learning (INACSL) best practice guidelines (INACSL Standards Com- mittee, 2016).Several state boards of nursing do not define a ratio but cite the National Council of State Boards of Nursing Na- tional Simulation Study (Alexander & Kardong-…	Students stated that the prioritization simulations improved their clinical reasoning, prioritization, and communi- cation skills.Students reported that the unfolding video case studies and the virtual escape room helped them to learn effectively because it allowed them to think critically using realistic scenarios, which is consistent with reports in the lit- erature (Berndt, 2019; Stoszkowski, …			All virtual clinical innovations were designed to facilitate learning in small groups of no more than five students. This method ensured participation of all students and allowed faculty to evaluate student engagement and clinical reasoning abilities of each student.			NA
Kubin (2023)	Alternative Clinical Learning Experiences for Nursing Education Using Virtual Individual Patients	2023	The purpose of this project was to develop a database of realistic dig- ital patient experiences for students to manage asynchronously throughout the semester as an innovative alternative to traditional clin- ical experiences.	The purpose of this project was to develop a database of realistic digital patient experiences for students to manage asynchronously throughout the semester as an innovative alternative to traditional clinical experiences.	facultyatTexasWomansUniversity College ofNursing, Dallas, Texas.undergraduate nursing students		Faculty at Texas Womans University College of Nursing, Dallas. Undergraduate nursing students.	100-500	Nursing	Ten unfolding simulations were implemented to standardize clinical experiences and replace clinical hours. Students were evaluated using the Quint Leveled Clinical Competency Tool, demonstrating overall progressing ability to use clinical reasoning skills. Unfolding virtual individual patients allow for deliberate, coordinated, and consistent exposure to clinical experiences and are a valuable su…	United States United States	United States	Observational ObservationalProspective cohort Prospective cohort [info] Quality improvement	Case study	Survey Survey Students were evaluated using the Quint Leveled Clinical Com- petency Tool (Quint), which measures clinical reasoning abilities and demonstrates good validity and reliability (Prion et al., 2017). The Quint was developed to provide a direct measure of student learning and performance in clinical settings. It measures competency in seven cat- egories across four developmental levels …	Survey Observation	Acute care pediatric clinical experiences for undergraduate nursing students can present a challenge given the limited availability of clinical sites, increased restrictions, and variations in direct patient care experiences.L imited clinical placements and restricted direct care experiences have forced prelicensure nursing programs to reevaluate clinical teaching methodologies to meet program ou…	Unfolding virtual individual patient pediatric simulations were developed using complex pediatric disorders with multiple physiological, psychosocial, and developmental components. Ten unfolding simulations were implemented to standardize clinical experiences and replace clinical hours.Common di- agnoses were combined with gaps in direct care clinical experiences to develop 10 virtual unfolding s…	Task trainers Task trainers medication adminis- tration simulationComputer based Computer based virtual individual patients (VIPs) virtual prioritization simulations	Task trainers, Computer-based virtual case scenarios Online	Medication administration simulation Virtual individual patients (VIPs) Virtual prioritization simulation	ase presentations were designed using the Google„platform, Flipgrid„, and the NCSBN Clinical Judg- ment ModelReusable supply bags were created to pro- vide students with thematerials needed to complete the assigned skills.Google Forms with answers to scenario questions and received individualized feedback from the faculty coor- dinator. TWeekly synchronous group debriefing was facilitated by clin…	Case presentations were designed using the Google„ platform, Flipgrid„, and the NCSBN Clinical Judgment Model. Reusable supply bags were created to provide students with the materials needed to complete the assigned skills. Google Forms with answers to scenario questions and received individualized feedback from the faculty coordinator. Weekly synchronous group debriefing was facilitated by clini…		COVID-19 As a re- sponse to the clinical restrictions resulting from the COVID-19 pan- demic, it was necessary to substitute rapid and creative solutions for traditional face-to-facepatient care experiences.				During the first semester of implementation during COVID-19, when onsite clinical experiences were drastically decreased, VIPs were used to replace approximately half of the clinical hours. Weekly hours spent in VIP activities ranged from two to eight, depending on the as- signment; for example, the toy project assignment was allotted more time than the pathophysiology assignment. Total hours wer…	During the first semester of implementation during COVID-19, when onsite clinical experiences were drastically decreased, VIPs were used to replace approximately half of the clinical hours. Weekly hours spent in VIP activities ranged from two to eight, depending on the as- signment; for example, the toy project assignment was allotted more time than the pathophysiology assignment. Total hours wer…	26-50% 26-50% During the first semester of implementation during COVID-19, when onsite clinical experiences were drastically decreased, VIPs were used to replace approximately half of the clinical hours.At the time, the state board of nursing (BON) allowed senior-level nursing students to exceed the 50 percent cap of clinical hours with simulation, giving fac- ulty the freedom to explore innovati…			26-50%	Yes		Students were evaluated using the Quint Leveled Clinical Competency Tool, demonstrating overall progressing ability to use clinical reasoning skills. Students were evaluated using the Quint Leveled Clinical Com- petency Tool (Quint), which measures clinical reasoning abilities and demonstrates good validity and reliability (Prion et al., 2017). The Quint was developed to provide a direct measure …		Students were evaluated using the Quint Leveled Clinical Com- petency Tool (Quint), which measures clinical reasoning abilities and demonstrates good validity and reliability (Prion et al., 2017). The Quint was developed to provide a direct measure of student learning and performance in clinical settings.	At the time, the state board of nursing (BON) allowed senior-level nursing students to exceed the 50 percent cap of clinical hours with simulation, giving fac- ulty the freedom to explore innovative teaching methodologies.As the state BON allows for up to 50 percent of clinical hours to be re- placed by simulation (NCSBN, 2019), the VIP experience continues to be used for clinical hours in the ch…	The integration of VIPs into clinical education promotes the devel- opment of clinical reasoning across the spectrum of health care set- tings.			Faculty considering this methodology should allot time for sce- nario creation, training of clinical facilitators, student introduction to VIPs, and prebriefing. Faculty should also familiarize themselves with applicable BON regulations regarding substitution of simulation for direct patient care clinical hours.	As the state BON allows for up to 50 percent of clinical hours to be re- placed by simulation (NCSBN, 2019), the VIP experience continues to be used for clinical hours in the child health course.The integration of VIPs into clinical education promotes the devel- opment of clinical reasoning across the spectrum of health care set- tings. Faculty considering this methodology should allot time for s…	Outcomes included Outcomes included [Alternative Clinical Learning Experiences for Nursing Education Using Virtual Individual Patients (1).pdf] Page 2: Quint Leveled Clinical Com- petency Tool (Quint),	Clinical Competency	Quint Leveled Clinical Competency Tool	Measurement of outcomes Measurement of outcomes [Alternative Clinical Learning Experiences for Nursing Education Using Virtual Individual Patients (1).pdf] Page 1: Students were evaluated using the Quint Leveled Clinical Competency Tool, demonstrating overall progressing ability to use clinical reasoning skills. [Alternative Clinical Learning Experiences for Nursing Education Using Virtual Indivi…
Kulju (2020)	The Development of a 2-Credit Simulated Specialty Clinical Immersion for 15-Month Senior-Level BSN Students	2020		On the heels of the National Council of State Boards of Nursing (NCSBN) National Simulation Study (Hayden, Smiley, Alexander, Kardong-Edgren, & Jeffries, 2014), which provided evidence that replacing up to 50% of clinical with simulation yields comparable student outcomes, faculty decided to create a 2-credit simulated specialty clinical immersion for senior-level students nearing the end of a 15…	senior BSN stu- dents enrolled in a 15-month program		Senior BSN students enrolled in a 15-month program.	Not mentioned	Nursing	After five cohorts, course evaluations continue to be positive. Students noted that the prebriefing activities were the most valuable part of their learning.	United States United States	United States	Case study Case study	Case study	Not applicable Not applicable	NA	Traditionally, students spend most their clinical time on medical and surgical units with some experiences on specialty units. However, securing placements on specialty units is challenging and some policies only allow students to observe, which creates barriers to meaningful learning experiences. These disparities lead to challenges in the demonstration of outcomes and the evaluation of students…	The INACSL Standards of Best Practice: Simulation? (INACSL Standards Committee, 2016) served as the foun- dation for developing the course.Consistent with best practices (INACSL Standards Committee, 2016), Tanners (2006) processes of clinical Clinical guidelines were used to develop scenarios that aligned with the previous specialty course clinical oppor- tunities in perioperative, pediatric, mat…	Manikin based Manikin basedStandardised/simulated patients Standardised/simulated patientsIn person In person faculty decided to create a 2-credit simulated specialty clin- ical immersion for senior-level students nearing the end of a 15-month baccalaureate program.	Manikin based, Role play In person	Faculty decided to create a 2-credit simulated specialty clinical immersion for senior-level students nearing the end of a 15-month baccalaureate program.	Other student roles included family members and observers. Faculty and simulation staff assumed the role of other members of the health care team when needed.The facilitation team consisted of the course facilitator and three simulation center staff, all experienced RNs familiar with simulation design and implementation, who were present for all eight simulations. Clinical faculty were also prese…	Other student roles included family members and observers. Faculty and simulation staff assumed the role of other members of the health care team when needed. The facilitation team consisted of the course facilitator and three simulation center staff, all experienced RNs familiar with simulation design and implementation, who were present for all eight simulations. Clinical faculty were also pres…				"The INACSL Standards of Best Practice: Simulation? (INACSL Standards Committee, 2016) served as the foundation for developing the course. Judgment: noticing, interpreting, responding, and reflecting, influenced the design and implementation of the eight simulations. For each simulation, the team considered what knowledge the students had from previous courses and what was reasonable to expect th…	The INACSL Standards of Best Practice: Simulation? (INACSL Standards Committee, 2016) served as the foundation for developing the course. Judgment: noticing, interpreting, responding, and reflecting, influenced the design and implementation of the eight simulations. For each simulation, the team considered what knowledge the students had from previous courses and what was reasonable to expect the…	The course was in session 6 of a seven-session program and replaced 90 hours of clin- ical.8-week	The course was in session 6 of a seven-session program and replaced 90 hours of clin- ical.8-week					Yes		Consistent with the ZPD (Vygotsky, 1978), students received formative feedback numerous times during each simulation. The day before the simulation, students received feedback about their preparation. Feedback was also provided during the prebrie?ng, the clinical pause, the debrie?ng, and the written re?ection.College policy is to grade clinical courses as pass/fail. To pass, students must meet s…		Student evaluations of the course were positive and averaged 3.8 on a 4.0 scale. Several students commented that while they would have preferred a traditional clinical experience in a specialty setting, they valued the opportu- nity to embrace the role of the RN. An unanticipated finding was comments about the prebriefing. Students overwhelmingly noted that the prebriefing and concept mapping act…					Five cohorts of students have completed the specialty clinical simulation immersion course. One ofthe most salient lessons learned by faculty was to plan for the unexpected. While faculty could control the patient scenario, other things infi¬‚uenced their facilitation such as technology glitches, equipment failures, and students/staff calling in ill. Faculty also learned that despite their best e…		No outcomes listed No outcomes listed	No outcomes listed
Larue (2015)	Simulation in preparation or substitution for clinical placement: A systematic review of the literature	2015	Therefore, the objective of this article is to clarify, from a systematic review of the literature, the contribution of simu- lation in the preparation or substitution of clinical placement and discuss its relevance in improving the preparation of future nurses.	The objective of this article is to clarify, from a systematic review of the literature, the contribution of simulation in the preparation or substitution of clinical placement and discuss its relevance in improving the preparation of future nurses.	Thirty-three articles were selected.		Thirty-three articles were selected.	NA	Nursing	Students and teachers perceive the benefits of simulation as an adjunct to clinical placement in terms of effectiveness, self-confidence, and preparation for clinical practice. Substituting clinical placement with simulation does not seem to have a significant impact on clinical competency, critical thinking, knowledge acquisition, and self-confidence. The findings question the very concept of su…	Other Other	NA	Review ReviewSystematic Systematic	Review-Systematic	Secondary evidence Secondary evidence	Secondary evidence	Currently, academic leaders are facing the challenges of an increasing number of students, the dif- ficulty of recruiting teachers and preceptors to accompany nursing students, and fewer clinical settings that can accom- modate many interns at once.[2, 3] To come to terms with these changes, which include fewer resources, the idea of re- placing clinical hours with simulation has emerged.	The simulation scenarios, lasting 15 to 20 minutes, were standardized and were accompanied by debrie?ng sessions of 20 minutes. The simulated settings were hospitals and outpatient and commu- nity clinics. During the simulations, students were assigned roles (nurse, family member, or observer). Clinical instruc- tors remained with the students to observe their work and then to evaluate them using…									These types of simulation favour behavioural or constructivist approaches.[12] Parker and Myrick (2009)[12] proposed that In behaviorist pedagogy the human mind is perceived as a memory bank for accumulated knowledge [while. . . ] constructivist pedagogy argues that knowledge transmission is not inertly passed from teacher to learner but, rather, is created by individual learners, or in some case…	Jeffries Simulation Framework and instruction on the Debriefing for Meaningful Learning method.	in 2007, after careful consideration, the Nursing and Mid- wifery Council (NMC) allowed nursing schools to replace 13% of clinical practice with simulation practice, or 300 out of 2,300 hours.[17, 24]of the 4,600 learning hours, which included 2,000 theoretical hours, 300 laboratory hours (low to high simulation), and 2,300 clinical hours, it was possible to convert 300 clinical hours into simula…		n the studies reviewed, no more than 25% of clinical hours were replaced with simulation, with the exception of a largeU.S study on the effects of 10%, 25% and 50% of total hours replaced.		In the studies reviewed, no more than 25% of clinical hours were replaced with simulation, with the exception of a largeU.S study on the effects of 10%, 25% and 50% of total hours replaced.		Yes	Clinical instructors remained with the students to observe their work and then to evaluate them using the Creighton Competency Eval- uation Instrument (CCEI) for each session.				To our knowledge, only the United Kingdom has introduced regulation regarding the use of simulation in nursing education, in lieu of placement hours. Indeed, in 2007, after careful consideration, the Nursing and Mid- wifery Council (NMC) allowed nursing schools to replace 13% of clinical practice with simulation practice, or 300 out of 2,300 hours.The reasons for this development were the increas…	In all the literature reviewed, the bene?ts of simulation are highlighted because it is conducted in a safe environment for patients and students.For students, since it is a safe practice, simulation offers the opportunity to experi- ence rare or difficult situations in clinical practice, such as cardio-pulmonary resuscitation or end-of-life situations.[18] Furthermore, simulation ensures uniform…	Other authors[14, 20] indicate that simulation learning has its limi- tations since resources related to professional socialization and communication are acquired mainly during clinical ex- periences. Professional socialization and comprehension of the nursing role and nursing skills are fostered through association with other nurses and professionals in an im- mersive clinical setting.Possible s…				Outcomes included Outcomes included [7069-23926-1-PB.pdf] Page 4: Effects on the development of clinical competency and critical thinking [7069-23926-1-PB.pdf] Page 5: communication, patient assessment, and management skills" "The students then evalu- ated their learning using a self-administered questionnaire." "the New Graduate Nurse Performance Sur- vey (NGNPS). Another instrument, the Global …	clinical competency critical thinking communication patient assessment management skills acquisition of knowledge and expertise self-confidence perceptions	Assessment of Physiotherapy Practice (APP) Critical Thinking Diagnostic The knowledge assessment tool ATI RN Comprehen-sive Predictor (2010) ATI Content Mastery Series (CMS)	Measurement of outcomes Measurement of outcomes [7069-23926-1-PB.pdf] Page 4: Assessment of Physiother- [7069-23926-1-PB.pdf] Page 5: apy Practice (APP), which measures communication, patient assessment, and management skills." "Critical Thinking Diagnostic to assess critical thinking." "The knowledge assessment tool was a multiple- choice test." "e ATI RN Comprehen- sive Predictor (2010). This i…
Legge (2023)	Preparing for the Next Generation NCLEX Using a Virtual Simulation	2023	The purpose of this article is to describe an educational innovation employ- ing a virtual clinical simulation using the tenets of Tanners Clinical Judgment Model and a National League for Nurs- ing Advancing Care Excellence for Seniors unfolding case.	The purpose of this article is to describe an educational innovation employing a virtual clinical simulation using the tenets of Tanners Clinical Judgment Model and a National League for Nursing Advancing Care Excellence for Seniors unfolding case.	86 undergraduate nursing stu- dents enrolled in a foundation nursing course	50-100 50-100	86 undergraduate nursing students enrolled in a foundation nursing course.	50-100	Nursing	Results: A virtual clinical simulation successfully served to replace direct care clinical for 86 undergraduate nursing stu- dents enrolled in a foundation nursing course, augmenting the students ability to transfer and apply theoretical knowl- edge to clinical practice. Conclusion: This virtual clinical simulation served as a viable platform for teaching clinical reasoning and clinical judgment,…	United States United States	United States	Case study	Case study	Survey Survey Students were provided a link to an anonymous Qualtrics survey evaluating the effectiveness of the virtual clinical simulation. The survey questions addressed the following topics: virtual clinical simulation objectives, the effective- ness of the prebrief provided by a simulation expert, the effectiveness of the faculty as a facilitator of learning, the augmentation of clinical rea…	Survey	Safe patient care in a rapidly changing and complex health care environment demands that nurses continuously analyze, pri- oritize, and make clinical decisions, yet new graduate nurses are entering practice less prepared than ever to do so (Jessee, 2021; Kavanagh & Sharpnack, 2021; Kavanagh & Szweda, 2017). Ad- ditionally, health care is becoming more digitalized, serving as an impetus for nursin…	Unfolding case studies provide meaningful learning expe- riences where students use clinical forethought to predict and manage patient problems as they evolve over time (Benner et al., 2010). The integration of classroom and clinical learning is facilitated using unfolding case studies as a form of simula- tion, offering an active learning strategy that serves as a source of clinical imagination …	Computer based Computer based	Online, Computer-based virtual case scenarios		The National League for Nursing Advancing Care Excellence for Seniors unfolding cases are reality-based and were created in such a way that they can be modified to meet the needs of diverse cur- ricula (National League for Nursing, 2022).Simulation experts and faculty created a virtual simulation that consisted of both syn- chronous and asynchronous components. Blackboard video conferencing.All f…	The National League for Nursing Advancing Care Excellence for Seniors unfolding cases are reality-based and were created in such a way that they can be modified to meet the needs of diverse curricula (National League for Nursing, 2022). Simulation experts and faculty created a virtual simulation that consisted of both synchronous and asynchronous components. Blackboard video conferencing. All fac…		COVID-19 I n the wake of the pandemic, several forces are influencing clinical education. These forces include the steady decline of practice readiness, the appeal by a generation of technophile learners for more robust digital innovations, and challenges associated with locating clinical placement opportunities and qualified clinical faculty (Kavanagh & Sharpnack, 2021)			Tanners Clinical Judgment Model and a National League for Nursing Advancing Care Excellence for Seniors Unfolding Case as a Framework for Virtual SimulationTanners Clinical Judgment Model (CJM) is a theoretical framework that is widely used in both nursing academia and practice to teach and evaluate the cognitive processes associated with thinking like a nurse (Gonzalez et al., 2021).	This synchronous virtual clinical simulation took place over eight hours and replaced eight real-time clinical hours.Throughout this eight- hour learning experience	This synchronous virtual clinical simulation took place over eight hours and replaced eight real-time clinical hours.Throughout this eight- hour learning experience					Yes		Next Generation NCLEX Students were evaluated using an iSBAR rubric to deter- mine if critical details were included as they executed a clinical handover report. The iSBAR rubric specifically evaluated the following topics: name, position, and loca- tion of caller; patient name, age, diagnosis or chief com- plaint, and reason for the call; admission data, relevant past medical history, and recent…	Direct costs This no-cost, innovative, engaging virtual simulation successfully facilitated a meaningful learning experience that replaced direct care clinical hours during the pandemic.	Students were provided a link to an anonymous Qualtrics survey evaluating the effectiveness of the virtual clinical simulation. The survey questions addressed the following topics: virtual clinical simulation objectives, the effective- ness of the prebrief provided by a simulation expert, the effectiveness of the faculty as a facilitator of learning, the augmentation of clinical reasoning and cli…	Recognizing the effectiveness of virtual clinical simu- lation for developing clinical reasoning and clinical judg- ment, the landmark NCSBN study supports schools of nursing strategically replacing up to fifty percent of tradi- tional clinical experiences with real-life, context-rich vir- tual clinical simulations (Hayden et al., 2014). Additionally, in 2017 The Tennessee Board of Nursing adopte…	Virtual simulation offers the educa- tor the opportunity to craft a learning experience that may not be available in a traditional clinical setting. Virtual simulation is a learning strategy that generates clinical reasoning and clinical judgment at higher levels than traditional clinical models, accomplishing learning goals in less time (Sullivan et al., 2021; TinÃ´co et al., 2021). Virtual pati…	Limita- tions included the limited training of faculty regarding the pedagogy of simulation, as well as minimal training on the use of the Blackboard web-based video conferencing tech- nology, which was used as the platform for executing the virtual clinical simulation, prior to the learning experience. Although students reported feeling comfortable using the technology associated with this virtu…		Identified areas for im- provement include a robust training program for faculty that include pedagogical principles to guide teaching with virtu- al simulation, as well as practical tips and best practices for using video conferencing technology; assigning two faculty per student group; and incorporating multi-patient scenarios to bridge the understanding of prioritization and delegation. Establ…		Outcomes included Outcomes included	NA
[truncated: 69 more rows]
